# Supplementary material for: Revision of Gymnomitriaceae (Marchantiophyta) in the Korean Peninsula
Source: PhytoKeys. 2021 Apr 16;176:77–110. doi: 10.3897/phytokeys.176.62552 (PMC8065019; doi:10.3897/phytokeys.176.62552)
Supplement: XML Treatment for Gymnomitriaceae [file phytokeys.176.62552-treatment1.xml]

<!DOCTYPE tp:taxon-treatment
  PUBLIC "-//TaxonX//DTD Taxonomic Treatment Publishing DTD v0 20100105//EN" "tax-treatment-NSO.dtd">
<tp:taxon-treatment xmlns:tp="http://www.plazi.org/taxpub"><tp:treatment-meta><kwd-group><label>Taxon classification</label><kwd><named-content xmlns:xlink="http://www.w3.org/1999/xlink" content-type="kingdom">Plantae</named-content></kwd><kwd><named-content xmlns:xlink="http://www.w3.org/1999/xlink" content-type="order">Jungermanniales</named-content></kwd><kwd><named-content xmlns:xlink="http://www.w3.org/1999/xlink" content-type="family">Gymnomitriaceae</named-content></kwd></kwd-group><mixed-citation publication-type="journal"><person-group><name><surname>Bakalin</surname><given-names>Vadim</given-names></name><name><surname>Choi</surname><given-names>Seung Se</given-names></name><name><surname>Park</surname><given-names>Seung Jin</given-names></name></person-group><article-title>Revision of <tp:taxon-name><tp:taxon-name-part taxon-name-part-type="family">Gymnomitriaceae</tp:taxon-name-part></tp:taxon-name> (<tp:taxon-name><tp:taxon-name-part taxon-name-part-type="phylum">Marchantiophyta</tp:taxon-name-part></tp:taxon-name>) in the Korean Peninsula</article-title><source>PhytoKeys</source><day>16</day><month>4</month><year>2021</year><volume>176</volume><fpage>77</fpage><lpage>110</lpage><pub-id pub-id-type="doi">10.3897/phytokeys.176.62552</pub-id></mixed-citation></tp:treatment-meta><tp:nomenclature><tp:taxon-name><object-id xmlns:xlink="http://www.w3.org/1999/xlink" content-type="arpha" xlink:type="simple">0F500F47-3FD0-56F0-8957-8ED9B4DD67E8</object-id>
            <tp:taxon-name-part taxon-name-part-type="family">Gymnomitriaceae</tp:taxon-name-part>
          </tp:taxon-name><tp:taxon-authority>H. Klinggr., Höh. Crypt. Preuss.: 16, 1858.</tp:taxon-authority></tp:nomenclature><tp:treatment-sec sec-type="description" id="SECID0EDOAC"><title>Description.</title><p>Plants rigid to soft, variously colored. Rhizoids sparse to dense, mostly colorless, rarely purple. Stem with differentiation into scleroderm, hyaloderm and inner tissue or without differentiation (then mostly pachydermous in structure). Leaves shallowly emarginate to bilobed (not more than 2/5 of leaf length) into equal to unequal lobes. Underleaves absent (present in <italic><tp:taxon-name><tp:taxon-name-part taxon-name-part-type="genus" reg="Nardia">Nardia</tp:taxon-name-part></tp:taxon-name></italic> not treated here). Androecia intercalary, stalk biseriate. Perianth well developed to reduced or totally absent. Perigynium well developed to absent (and then perianth wanting or strongly reduced). Elaters with 2–4 spirals.</p></tp:treatment-sec><tp:treatment-sec sec-type="comments" id="SECID0EQOAC"><title>Comment.</title><p>The above description is applicable to the <tp:taxon-name><tp:taxon-name-part taxon-name-part-type="family">Gymnomitriaceae</tp:taxon-name-part></tp:taxon-name> taxa occurring in the Korean Peninsula.</p></tp:treatment-sec></tp:taxon-treatment>
