# Supplementary material for: Revision of Gymnomitriaceae (Marchantiophyta) in the Korean Peninsula
Source: PhytoKeys. 2021 Apr 16;176:77–110. doi: 10.3897/phytokeys.176.62552 (PMC8065019; doi:10.3897/phytokeys.176.62552)
Supplement: XML Treatment for Marsupella apertifolia [file phytokeys.176.62552-treatment3.xml]

<!DOCTYPE tp:taxon-treatment
  PUBLIC "-//TaxonX//DTD Taxonomic Treatment Publishing DTD v0 20100105//EN" "tax-treatment-NSO.dtd">
<tp:taxon-treatment xmlns:tp="http://www.plazi.org/taxpub"><tp:treatment-meta><kwd-group><label>Taxon classification</label><kwd><named-content xmlns:xlink="http://www.w3.org/1999/xlink" content-type="kingdom">Plantae</named-content></kwd><kwd><named-content xmlns:xlink="http://www.w3.org/1999/xlink" content-type="order">Jungermanniales</named-content></kwd><kwd><named-content xmlns:xlink="http://www.w3.org/1999/xlink" content-type="family">Gymnomitriaceae</named-content></kwd></kwd-group><mixed-citation publication-type="journal"><person-group><name><surname>Bakalin</surname><given-names>Vadim</given-names></name><name><surname>Choi</surname><given-names>Seung Se</given-names></name><name><surname>Park</surname><given-names>Seung Jin</given-names></name></person-group><article-title>Revision of <tp:taxon-name><tp:taxon-name-part taxon-name-part-type="family">Gymnomitriaceae</tp:taxon-name-part></tp:taxon-name> (<tp:taxon-name><tp:taxon-name-part taxon-name-part-type="phylum">Marchantiophyta</tp:taxon-name-part></tp:taxon-name>) in the Korean Peninsula</article-title><source>PhytoKeys</source><day>16</day><month>4</month><year>2021</year><volume>176</volume><fpage>77</fpage><lpage>110</lpage><pub-id pub-id-type="doi">10.3897/phytokeys.176.62552</pub-id></mixed-citation></tp:treatment-meta><tp:nomenclature><tp:taxon-name><object-id xmlns:xlink="http://www.w3.org/1999/xlink" content-type="arpha" xlink:type="simple">2BD05DF8-300B-5EFC-9BCC-41AF4E7B362E</object-id>
            <tp:taxon-name-part taxon-name-part-type="genus" reg="Marsupella">Marsupella</tp:taxon-name-part>
            <tp:taxon-name-part taxon-name-part-type="species" reg="apertifolia">apertifolia</tp:taxon-name-part>
          </tp:taxon-name><tp:taxon-authority>Steph., Bull. Herb. Boiss. ser. 2, 1: 162 (Spec. Hep. 2: 23), 1901</tp:taxon-authority><xref ref-type="fig" rid="F2">Figure 2</xref><tp:nomenclature-citation-list><tp:nomenclature-citation><tp:taxon-name>
                <tp:taxon-name-part taxon-name-part-type="genus" reg="Marsupella">Marsupella</tp:taxon-name-part> <tp:taxon-name-part taxon-name-part-type="species" reg="emarginata">emarginata</tp:taxon-name-part> <tp:taxon-name-part taxon-name-part-type="infraspecific-rank">subsp.</tp:taxon-name-part> <tp:taxon-name-part taxon-name-part-type="subspecies" reg="tubulosa">tubulosa</tp:taxon-name-part> <tp:taxon-name-part taxon-name-part-type="infraspecific-rank">var.</tp:taxon-name-part> <tp:taxon-name-part taxon-name-part-type="variety" reg="apertifolia">apertifolia</tp:taxon-name-part></tp:taxon-name><comment>(Steph.) N.Kitag., J. Hattori Bot. Lab. 26: 89, 1963.</comment></tp:nomenclature-citation><tp:nomenclature-citation><tp:taxon-name>
                <tp:taxon-name-part taxon-name-part-type="genus" reg="Marsupella">Marsupella</tp:taxon-name-part> <tp:taxon-name-part taxon-name-part-type="species" reg="tubulosa">tubulosa</tp:taxon-name-part> <tp:taxon-name-part taxon-name-part-type="infraspecific-rank">var.</tp:taxon-name-part> <tp:taxon-name-part taxon-name-part-type="variety" reg="apertifolia">apertifolia</tp:taxon-name-part></tp:taxon-name><comment>(Steph.) S.Hatt., Bull. Tokyo Sci. Mus. 11: 78, 1944.</comment></tp:nomenclature-citation></tp:nomenclature-citation-list></tp:nomenclature><tp:treatment-sec sec-type="material" id="SECID0E1OAE"><title>Type.</title><p>Japan, Miyokosan, U. Faurie 75 (<bold><italic>lectotype</italic></bold> (designated here): G [009469!]).</p></tp:treatment-sec><tp:treatment-sec sec-type="description" id="SECID0EDPAE"><title>Description.</title><p>Plants in rather loose patches, rigid to more soft, erect or nearly so, mostly deep green to brownish green in color, but with many other variants intergrading to yellowish-brownish, yellowish, and pale greenish (later only in shaded wet places) or to deep brown and rusty pigmentation in insolated moist habitats; mostly 1.2–1.6 mm wide and 7.0–15.0 mm long, with small forms starting from 0.75–1.0 mm wide and robust varying to 1.5–2.2 mm wide. Branching lateral (rare) or ventral as subfloral innovations (more common), stem transversely elliptic in the cross section, 200.0–300.0 μm high (extreme variants not included) and 250.0–350.0 μm wide; outer cells (hyaloderm) nearly thin, with small trigones, 15.0–25.0 μm along margin, scleroderm in 3–4 layers, with cells slightly smaller, very thick-walled, with lumen just 8.0–11.0 μm, inner cells (10.0–)12.0–20.0 μm, thin- to slightly thickened, with moderate in size, triangle to concave trigones. Rhizoids sparse to virtually absent, mostly colorless to brownish, in unclear obliquely to erect spreading fascicles, rarely (and very few in number) separated and deep purple. Leaves mostly contiguous and loosely enclosed one to another, to subimbricate or nearly distant in lax modifications, concave to canaliculate-concave, transversely inserted, evidently sheathing the stem in the base and obliquely to erect spreading above, transversely, subtransversely or (more rarely) obliquely oriented, with margin commonly narrowly recurved, at least in lower half of the leaf; transversely elliptic to orbicular and widely ovate in shape, mostly 500.0–750.0 μm long and 550.0–1050.0 μm wide, reaching in lax forms 1500.0–2250.0 × 1550.0–2750.0 μm, divided by sinus descending to 1/7–1/5(1/4) of leaf length into two nearly equal to subequal lobes; sinus varying from narrowly to widely <bold>γ</bold>-shaped; lobes rounded to (rarely) obtuse in apex. Cells in the midleaf subisodiametric to shortly oblong, (12.0–)20.0–25.0 × (12.0–)13.0–25.0 μm, thin-walled to slightly thickened, trigones mostly large, rarer moderate in size, convex to bulging, cuticle smooth; cells along margin in upper part of leaf 5.0–8.0(–10.0) μm, mostly unequally thickened due to trigones confluence, trigones large, convex to concave, cuticle smooth; cells in the lobe middle similar to that in the midleaf or slightly smaller, 12.0–20.0 × 11.0–15.0 μm, thin-walled, trigones large, convex to bulging, cuticle smooth. Dioicous. Androecia intercalary, spicate, with 3–4 pairs of bracts, (1–)2–3-androus, antheridium body obovate, 130.0–150.0 μm wide, stalk biseriate, 100–150 μm long; bracts strongly inflate in lower half and obliquely to erect (especially lobes) spreading above, trapezoidal-subtransversely elliptic. Perianth hidden within bracts or very shortly exerted, conical to onion-shaped, 400.0–750.0 × 750.0 μm; perigynium 750.0–1000.0 μm long, with two pairs of bracts; bracts sheathing perigynium in lower part and obliquely spreading above (lobes of lower pair commonly deflexed).</p><fig id="F2" position="float" orientation="portrait"><object-id xmlns:xlink="http://www.w3.org/1999/xlink" content-type="doi" xlink:type="simple">10.3897/phytokeys.176.62552.figure2</object-id><object-id xmlns:xlink="http://www.w3.org/1999/xlink" content-type="arpha" xlink:type="simple">C159B5B4-511A-5053-A8CD-BC29CBAB0B32</object-id><label>Figure 2.</label><caption><p><italic><tp:taxon-name><tp:taxon-name-part taxon-name-part-type="genus" reg="Marsupella">Marsupella</tp:taxon-name-part> <tp:taxon-name-part taxon-name-part-type="species" reg="apertifolia">apertifolia</tp:taxon-name-part></tp:taxon-name></italic> Steph. <bold>A</bold> male plant <bold>B</bold> female plants <bold>C</bold> stem cross section (fragment) <bold>D</bold> plant habit <bold>E–H</bold> leaves <bold>I, K</bold> cells along leaf margin <bold>J</bold> midleaf cells <bold>L</bold> gynoecium longitudinal section. Scale bars: a 1 mm (<bold>A, B, D–H, L</bold>); b 100 µm (<bold>C, I–K</bold>). All from <italic>Choi 7383</italic> (<abbrev xmlns:xlink="http://www.w3.org/1999/xlink" content-type="institution" xlink:title="Jeonbuk National University" id="ABBRID0EUQAE" xlink:type="simple">JNU</abbrev>). Drawing by S.J. Park.</p></caption><graphic xmlns:xlink="http://www.w3.org/1999/xlink" xlink:href="phytokeys-176-077-g002.jpg" position="float" orientation="portrait" xlink:type="simple" id="oo_532347.jpg"><uri content-type="original_file" xlink:type="simple">https://binary.pensoft.net/fig/532347</uri></graphic></fig></tp:treatment-sec><tp:treatment-sec sec-type="ecology" id="SECID0E5QAE"><title>Ecology.</title><p>Acidophilic hygro- to hydrophyte, occupying various habitats, from very wet (and even submerged) shaded cliffs near running water to moist mineral substrata in full sun. In moist and sunny habitats, robust phases are formed (then commonly acquiring deep rusty-brown pigmentation), where it is associated with <italic><tp:taxon-name><tp:taxon-name-part taxon-name-part-type="genus" reg="Anastrophyllum">Anastrophyllum</tp:taxon-name-part> <tp:taxon-name-part taxon-name-part-type="species" reg="assimile">assimile</tp:taxon-name-part></tp:taxon-name></italic>, <italic><tp:taxon-name><tp:taxon-name-part taxon-name-part-type="genus" reg="Trilophozia">Trilophozia</tp:taxon-name-part> <tp:taxon-name-part taxon-name-part-type="species" reg="quinquedentata">quinquedentata</tp:taxon-name-part></tp:taxon-name></italic>, and <italic><tp:taxon-name><tp:taxon-name-part taxon-name-part-type="genus" reg="Diplophyllum">Diplophyllum</tp:taxon-name-part> <tp:taxon-name-part taxon-name-part-type="species" reg="taxifolium">taxifolium</tp:taxon-name-part></tp:taxon-name></italic>. As an extreme variant, the species may be intermixed with <italic><tp:taxon-name><tp:taxon-name-part taxon-name-part-type="genus" reg="Gymnomitrion">Gymnomitrion</tp:taxon-name-part> <tp:taxon-name-part taxon-name-part-type="species" reg="faurianum">faurianum</tp:taxon-name-part></tp:taxon-name></italic>. In wet and shady habitats, its common association is <italic><tp:taxon-name><tp:taxon-name-part taxon-name-part-type="genus" reg="Cephalozia">Cephalozia</tp:taxon-name-part> <tp:taxon-name-part taxon-name-part-type="species" reg="otaruensis">otaruensis</tp:taxon-name-part></tp:taxon-name></italic><sup><xref ref-type="fn" rid="en1">*</xref></sup>.</p></tp:treatment-sec><tp:treatment-sec sec-type="distribution" id="SECID0E6SAE"><title>Distribution.</title><p>Montane temperate Kurils-Japanese-Korean endemic species is known in northern and middle Japan (until Shikoku), South Korea and South Kurils (Iturup Island), likely more widely distributed, at least to Kamchatka Peninsula in in the north. In Korea, Jeju-do, Chungcheongbuk-do, Chungchengnam-do, Gyeongsangnam-do, Gangwon-do, Jeollabuk-do and Jeollanam-do (<xref ref-type="bibr" rid="B5">Choi et al. 2017</xref>).</p></tp:treatment-sec><tp:treatment-sec sec-type="material" id="SECID0EJTAE"><title>Specimens examined.</title><p><bold>Chungcheongnam-do</bold>: Mt. Daedun, <named-content xmlns:xlink="http://www.w3.org/1999/xlink" content-type="dwc:verbatimCoordinates" xlink:type="simple"><named-content content-type="geo-json" specific-use="{&#34;type&#34;:&#34;Point&#34;,&#34;coordinates&#34;:[127.308083,36.134139]}" id="NCID0EUTAE" xlink:type="simple">36°08'02.9"N, 127°18'29.1"E</named-content></named-content>, 343 m, 31 Mar 2009, <italic>S.S. Choi 3405</italic> (<abbrev xmlns:xlink="http://www.w3.org/1999/xlink" content-type="institution" xlink:title="Jeonbuk National University" id="ABBRID0E2TAE" xlink:type="simple">JNU</abbrev>); <bold>Gangwon-do</bold>: Mt. Seorak, <named-content xmlns:xlink="http://www.w3.org/1999/xlink" content-type="dwc:verbatimCoordinates" xlink:type="simple"><named-content content-type="geo-json" specific-use="{&#34;type&#34;:&#34;Point&#34;,&#34;coordinates&#34;:[128.457694,38.122500]}" id="NCID0EFUAE" xlink:type="simple">38°07'21.0"N, 128°27'27.7"E</named-content></named-content>, 1649 m, 21 Sep 2009, <italic>S.S. Choi 5174</italic> (<abbrev xmlns:xlink="http://www.w3.org/1999/xlink" content-type="institution" xlink:title="Jeonbuk National University" id="ABBRID0EMUAE" xlink:type="simple">JNU</abbrev>), Mt. Seorak, <named-content xmlns:xlink="http://www.w3.org/1999/xlink" content-type="dwc:verbatimCoordinates" xlink:type="simple"><named-content content-type="geo-json" specific-use="{&#34;type&#34;:&#34;Point&#34;,&#34;coordinates&#34;:[128.439333,38.128389]}" id="NCID0EUUAE" xlink:type="simple">38°07'42.2"N, 128°26'21.6"E</named-content></named-content>, 1011 m, 14 Oct 2010, <italic>S.S. Choi 8607</italic> (<abbrev xmlns:xlink="http://www.w3.org/1999/xlink" content-type="institution" xlink:title="Jeonbuk National University" id="ABBRID0E2UAE" xlink:type="simple">JNU</abbrev>), Mt. Seorak, <named-content xmlns:xlink="http://www.w3.org/1999/xlink" content-type="dwc:verbatimCoordinates" xlink:type="simple"><named-content content-type="geo-json" specific-use="{&#34;type&#34;:&#34;Point&#34;,&#34;coordinates&#34;:[128.436444,38.131306]}" id="NCID0EDVAE" xlink:type="simple">38°07'52.7"N, 128°26'11.2"E</named-content></named-content>, 937 m, 14 Oct 2010, <italic>S.S. Choi 8632</italic> (<abbrev xmlns:xlink="http://www.w3.org/1999/xlink" content-type="institution" xlink:title="Jeonbuk National University" id="ABBRID0EKVAE" xlink:type="simple">JNU</abbrev>); <bold>Gyeongsangnam-do</bold>: Mt. Jiri, <named-content xmlns:xlink="http://www.w3.org/1999/xlink" content-type="dwc:verbatimCoordinates" xlink:type="simple"><named-content content-type="geo-json" specific-use="{&#34;type&#34;:&#34;Point&#34;,&#34;coordinates&#34;:[127.749833,35.322389]}" id="NCID0EUVAE" xlink:type="simple">35°19'20.6"N, 127°44'59.4"E</named-content></named-content>, 1134 m, 14 Jun 2009, <italic>S.S. Choi 3745</italic> (<abbrev xmlns:xlink="http://www.w3.org/1999/xlink" content-type="institution" xlink:title="Jeonbuk National University" id="ABBRID0E2VAE" xlink:type="simple">JNU</abbrev>), Mt. Jiri, <named-content xmlns:xlink="http://www.w3.org/1999/xlink" content-type="dwc:verbatimCoordinates" xlink:type="simple"><named-content content-type="geo-json" specific-use="{&#34;type&#34;:&#34;Point&#34;,&#34;coordinates&#34;:[127.731972,35.333806]}" id="NCID0EDWAE" xlink:type="simple">35°20'01.7"N, 127°43'55.1"E</named-content></named-content>, 1713 m, 3 Oct 2011, <italic>S.S. Choi 111079</italic> (<abbrev xmlns:xlink="http://www.w3.org/1999/xlink" content-type="institution" xlink:title="Jeonbuk National University" id="ABBRID0EKWAE" xlink:type="simple">JNU</abbrev>), Mt. Namdeogyu, 30 Oct 2008, <italic>S.S. Choi 1119</italic> (<abbrev xmlns:xlink="http://www.w3.org/1999/xlink" content-type="institution" xlink:title="Jeonbuk National University" id="ABBRID0ERWAE" xlink:type="simple">JNU</abbrev>); <bold>Jeju-do</bold>: Erimok valley, <named-content xmlns:xlink="http://www.w3.org/1999/xlink" content-type="dwc:verbatimCoordinates" xlink:type="simple"><named-content content-type="geo-json" specific-use="{&#34;type&#34;:&#34;Point&#34;,&#34;coordinates&#34;:[126.511194,33.366556]}" id="NCID0E2WAE" xlink:type="simple">33°21'59.6"N, 126°30'40.3"E</named-content></named-content>, 1591 m, 6 Sep 2012, <italic>S.S. Choi 120765</italic> (<abbrev xmlns:xlink="http://www.w3.org/1999/xlink" content-type="institution" xlink:title="Jeonbuk National University" id="ABBRID0ECXAE" xlink:type="simple">JNU</abbrev>), Erimok valley, <named-content xmlns:xlink="http://www.w3.org/1999/xlink" content-type="dwc:verbatimCoordinates" xlink:type="simple"><named-content content-type="geo-json" specific-use="{&#34;type&#34;:&#34;Point&#34;,&#34;coordinates&#34;:[126.511186,33.366556]}" id="NCID0EKXAE" xlink:type="simple">33°21'59.6"N, 126°30'40.27"E</named-content></named-content>, 1615 m, 6 Sep 2012, <italic>S.S. Choi 120797</italic> (<abbrev xmlns:xlink="http://www.w3.org/1999/xlink" content-type="institution" xlink:title="Jeonbuk National University" id="ABBRID0ERXAE" xlink:type="simple">JNU</abbrev>), Mt. Halla, <named-content xmlns:xlink="http://www.w3.org/1999/xlink" content-type="dwc:verbatimCoordinates" xlink:type="simple"><named-content content-type="geo-json" specific-use="{&#34;type&#34;:&#34;Point&#34;,&#34;coordinates&#34;:[126.551639,33.367278]}" id="NCID0EZXAE" xlink:type="simple">33°22'02.2"N, 126°33'05.9"E</named-content></named-content>, 1563 m, 8 Aug 2010, <italic>S.S. Choi 7737</italic> (<abbrev xmlns:xlink="http://www.w3.org/1999/xlink" content-type="institution" xlink:title="Jeonbuk National University" id="ABBRID0EAYAE" xlink:type="simple">JNU</abbrev>), Mt. Halla, <named-content xmlns:xlink="http://www.w3.org/1999/xlink" content-type="dwc:verbatimCoordinates" xlink:type="simple"><named-content content-type="geo-json" specific-use="{&#34;type&#34;:&#34;Point&#34;,&#34;coordinates&#34;:[126.534111,33.361694]}" id="NCID0EIYAE" xlink:type="simple">33°21'42.1"N, 126°32'02.8"E</named-content></named-content>, 1861 m, 21 Sep 2012, <italic>S.S. Choi 120904</italic> (<abbrev xmlns:xlink="http://www.w3.org/1999/xlink" content-type="institution" xlink:title="Jeonbuk National University" id="ABBRID0EPYAE" xlink:type="simple">JNU</abbrev>), Hyodon stream, <named-content xmlns:xlink="http://www.w3.org/1999/xlink" content-type="dwc:verbatimCoordinates" xlink:type="simple"><named-content content-type="geo-json" specific-use="{&#34;type&#34;:&#34;Point&#34;,&#34;coordinates&#34;:[126.560694,33.305944]}" id="NCID0EXYAE" xlink:type="simple">33°18'21.4"N, 126°33'38.5"E</named-content></named-content>, 469 m, 7 Aug 2010, <italic>S.S. Choi 7638</italic> (<abbrev xmlns:xlink="http://www.w3.org/1999/xlink" content-type="institution" xlink:title="Jeonbuk National University" id="ABBRID0E5YAE" xlink:type="simple">JNU</abbrev>), Witse Oreum, <named-content xmlns:xlink="http://www.w3.org/1999/xlink" content-type="dwc:verbatimCoordinates" xlink:type="simple"><named-content content-type="geo-json" specific-use="{&#34;type&#34;:&#34;Point&#34;,&#34;coordinates&#34;:[126.515056,33.359278]}" id="NCID0EGZAE" xlink:type="simple">33°21'33.4", 126°30'54.2"E</named-content></named-content>, 1668 m, 7 Sep 2012, <italic>S.S. Choi 120847</italic> (<abbrev xmlns:xlink="http://www.w3.org/1999/xlink" content-type="institution" xlink:title="Jeonbuk National University" id="ABBRID0ENZAE" xlink:type="simple">JNU</abbrev>); <bold>Jeollabuk-do</bold>: Mt. Deogyu, 22 Nov 2008, <italic>S.S. Choi site 2-35</italic> (<abbrev xmlns:xlink="http://www.w3.org/1999/xlink" content-type="institution" xlink:title="Jeonbuk National University" id="ABBRID0EWZAE" xlink:type="simple">JNU</abbrev>), Mt. Jiri, <named-content xmlns:xlink="http://www.w3.org/1999/xlink" content-type="dwc:verbatimCoordinates" xlink:type="simple"><named-content content-type="geo-json" specific-use="{&#34;type&#34;:&#34;Point&#34;,&#34;coordinates&#34;:[127.693556,35.323611]}" id="NCID0E5ZAE" xlink:type="simple">35°19'25.0"N, 127°41'36.8"E</named-content></named-content>, 1300 m, 7 Oct 2009, <italic>S.S. Choi 6090</italic> (<abbrev xmlns:xlink="http://www.w3.org/1999/xlink" content-type="institution" xlink:title="Jeonbuk National University" id="ABBRID0EF1AE" xlink:type="simple">JNU</abbrev>), Mt. Jiri, <named-content xmlns:xlink="http://www.w3.org/1999/xlink" content-type="dwc:verbatimCoordinates" xlink:type="simple"><named-content content-type="geo-json" specific-use="{&#34;type&#34;:&#34;Point&#34;,&#34;coordinates&#34;:[127.692639,35.330583]}" id="NCID0EN1AE" xlink:type="simple">35°19'50.1"N, 127°41'33.5"E</named-content></named-content>, 1100 m, 21 May 2010, <italic>S.S. Choi 7383</italic> (<abbrev xmlns:xlink="http://www.w3.org/1999/xlink" content-type="institution" xlink:title="Jeonbuk National University" id="ABBRID0EU1AE" xlink:type="simple">JNU</abbrev>); <bold>Jeollanam-do</bold>: Mt. Dureun, 5 Feb 2009, <italic>S.S. Choi 3064</italic> (<abbrev xmlns:xlink="http://www.w3.org/1999/xlink" content-type="institution" xlink:title="Jeonbuk National University" id="ABBRID0E41AE" xlink:type="simple">JNU</abbrev>), Mt. Jiri, <named-content xmlns:xlink="http://www.w3.org/1999/xlink" content-type="dwc:verbatimCoordinates" xlink:type="simple"><named-content content-type="geo-json" specific-use="{&#34;type&#34;:&#34;Point&#34;,&#34;coordinates&#34;:[127.530556,35.320917]}" id="NCID0EF2AE" xlink:type="simple">35°19'15.3"N, 127°31'50.0"E</named-content></named-content>, 755 m, 19 Sep 2009, <italic>S.S. Choi 5043</italic> (<abbrev xmlns:xlink="http://www.w3.org/1999/xlink" content-type="institution" xlink:title="Jeonbuk National University" id="ABBRID0EM2AE" xlink:type="simple">JNU</abbrev>).</p></tp:treatment-sec><tp:treatment-sec sec-type="comments" id="SECID0ER2AE"><title>Comments.</title><p>This species was regarded as the variety within <tp:taxon-name><tp:taxon-name-part taxon-name-part-type="genus" reg="Marsupella">M.</tp:taxon-name-part> <tp:taxon-name-part taxon-name-part-type="species" reg="emarginata">emarginata</tp:taxon-name-part> <tp:taxon-name-part taxon-name-part-type="infraspecific-rank">subsp.</tp:taxon-name-part> <tp:taxon-name-part taxon-name-part-type="subspecies" reg="tubulosa">tubulosa</tp:taxon-name-part></tp:taxon-name> by <xref ref-type="bibr" rid="B10">Kitagawa (1963)</xref>; however, we agree with <xref ref-type="bibr" rid="B20">Stephani (1901)</xref> and treat it as a separate species because of the differences in DNA sequences between two taxa (<xref ref-type="bibr" rid="B3">Bakalin et al. 2019</xref>). <italic><tp:taxon-name><tp:taxon-name-part taxon-name-part-type="genus" reg="Marsupella">Marsupella</tp:taxon-name-part> <tp:taxon-name-part taxon-name-part-type="species" reg="apertifolia">apertifolia</tp:taxon-name-part></tp:taxon-name></italic> differs from <italic><tp:taxon-name><tp:taxon-name-part taxon-name-part-type="genus" reg="Marsupella">M.</tp:taxon-name-part> <tp:taxon-name-part taxon-name-part-type="species" reg="tubulosa">tubulosa</tp:taxon-name-part></tp:taxon-name></italic> in mostly rounded lobe apices (versus mostly acute), more or less equal lobes (versus distinctly unequal), non-biconcentric oil bodies (versus biconcentric), and constant absence of red or purple pigmentation.</p></tp:treatment-sec><tp:treatment-sec><!--Section generated to contain objects referenced in tp:taxon-treatment.--><fn-group><fn id="en1"><p>* The nomenclature of taxa mentioned in the ‘Ecology’ section follows Söderström et al. (2016).</p></fn></fn-group></tp:treatment-sec><ref-list><ref id="B5"><mixed-citation xmlns:xlink="http://www.w3.org/1999/xlink" xlink:type="simple"><person-group><name name-style="western"><surname>Choi</surname><given-names>SS</given-names></name><name name-style="western"><surname>Bakalin</surname><given-names>VA</given-names></name><name name-style="western"><surname>Park</surname><given-names>SJ</given-names></name><name name-style="western"><surname>Ra</surname><given-names>EH</given-names></name></person-group> (<year>2017</year>) <source>Liverworts and Hornworts Flora of Korea, Volume 2 (<tp:taxon-name><tp:taxon-name-part taxon-name-part-type="family">Scapaniaceae</tp:taxon-name-part></tp:taxon-name>–<tp:taxon-name><tp:taxon-name-part taxon-name-part-type="family">Dendrocerotaceae</tp:taxon-name-part></tp:taxon-name>).</source><publisher-name>National Institute of Biological Resources</publisher-name>, <publisher-loc>Ministry of Environment, Korea, Incehon</publisher-loc>, <size units="page">156 pp</size>.</mixed-citation></ref><ref id="B10"><mixed-citation xmlns:xlink="http://www.w3.org/1999/xlink" xlink:type="simple"><person-group><name name-style="western"><surname>Kitagawa</surname><given-names>N</given-names></name></person-group> (<year>1963</year>) <article-title>A revision of the family <tp:taxon-name><tp:taxon-name-part taxon-name-part-type="family">Marsupellaceae</tp:taxon-name-part></tp:taxon-name> of Japan.</article-title><source>The Journal of the Hattori Botanical Laboratory</source><volume>26</volume>: <fpage>76</fpage>–<lpage>118</lpage>.</mixed-citation></ref><ref id="B20"><mixed-citation xmlns:xlink="http://www.w3.org/1999/xlink" xlink:type="simple"><person-group><name name-style="western"><surname>Stephani</surname><given-names>F</given-names></name></person-group> (<year>1901</year>) <article-title>Species Hepaticarum 2. Bulletin de l’herbier Boissier, série 2.</article-title><volume>1</volume>: <fpage>140</fpage>–<lpage>177</lpage>.</mixed-citation></ref><ref id="B3"><mixed-citation xmlns:xlink="http://www.w3.org/1999/xlink" xlink:type="simple"><person-group><name name-style="western"><surname>Bakalin</surname><given-names>VA</given-names></name><name name-style="western"><surname>Fedosov</surname><given-names>VE</given-names></name><name name-style="western"><surname>Fedorova</surname><given-names>AV</given-names></name><name name-style="western"><surname>Nguyen</surname><given-names>VS</given-names></name></person-group> (<year>2019</year>) <article-title>Integrative taxonomic revision of <tp:taxon-name><tp:taxon-name-part taxon-name-part-type="genus">Marsupella</tp:taxon-name-part></tp:taxon-name> (<tp:taxon-name><tp:taxon-name-part taxon-name-part-type="family">Gymnomitriaceae</tp:taxon-name-part></tp:taxon-name>, <tp:taxon-name><tp:taxon-name-part taxon-name-part-type="class">Hepaticae</tp:taxon-name-part></tp:taxon-name>) reveals neglected diversity in Pacific Asia. Cryptogamie.</article-title><source>Bryologie</source><volume>40</volume>(<issue>7</issue>): <fpage>59</fpage>–<lpage>85</lpage>. <ext-link xlink:type="simple" ext-link-type="doi" xlink:href="10.5252/cryptogamie-bryologie2019v40a7">https://doi.org/10.5252/cryptogamie-bryologie2019v40a7</ext-link></mixed-citation></ref></ref-list></tp:taxon-treatment>
