# Supplementary material for: Revision of Gymnomitriaceae (Marchantiophyta) in the Korean Peninsula
Source: PhytoKeys. 2021 Apr 16;176:77–110. doi: 10.3897/phytokeys.176.62552 (PMC8065019; doi:10.3897/phytokeys.176.62552)
Supplement: XML Treatment for Marsupella koreana [file phytokeys.176.62552-treatment4.xml]

<!DOCTYPE tp:taxon-treatment
  PUBLIC "-//TaxonX//DTD Taxonomic Treatment Publishing DTD v0 20100105//EN" "tax-treatment-NSO.dtd">
<tp:taxon-treatment xmlns:tp="http://www.plazi.org/taxpub"><tp:treatment-meta><kwd-group><label>Taxon classification</label><kwd><named-content xmlns:xlink="http://www.w3.org/1999/xlink" content-type="kingdom">Plantae</named-content></kwd><kwd><named-content xmlns:xlink="http://www.w3.org/1999/xlink" content-type="order">Jungermanniales</named-content></kwd><kwd><named-content xmlns:xlink="http://www.w3.org/1999/xlink" content-type="family">Gymnomitriaceae</named-content></kwd></kwd-group><mixed-citation publication-type="journal"><person-group><name><surname>Bakalin</surname><given-names>Vadim</given-names></name><name><surname>Choi</surname><given-names>Seung Se</given-names></name><name><surname>Park</surname><given-names>Seung Jin</given-names></name></person-group><article-title>Revision of <tp:taxon-name><tp:taxon-name-part taxon-name-part-type="family">Gymnomitriaceae</tp:taxon-name-part></tp:taxon-name> (<tp:taxon-name><tp:taxon-name-part taxon-name-part-type="phylum">Marchantiophyta</tp:taxon-name-part></tp:taxon-name>) in the Korean Peninsula</article-title><source>PhytoKeys</source><day>16</day><month>4</month><year>2021</year><volume>176</volume><fpage>77</fpage><lpage>110</lpage><pub-id pub-id-type="doi">10.3897/phytokeys.176.62552</pub-id></mixed-citation></tp:treatment-meta><tp:nomenclature><tp:taxon-name><object-id xmlns:xlink="http://www.w3.org/1999/xlink" content-type="arpha" xlink:type="simple">1CB69DF6-49CC-5E34-8DB5-AC6E375A768A</object-id>
            <tp:taxon-name-part taxon-name-part-type="genus" reg="Marsupella">Marsupella</tp:taxon-name-part>
            <tp:taxon-name-part taxon-name-part-type="species" reg="koreana">koreana</tp:taxon-name-part>
          </tp:taxon-name><tp:taxon-authority>Bakalin et Fedosov, Cryptogamie, Bryologie 40(7): 67, 2019</tp:taxon-authority><xref ref-type="fig" rid="F3">Figure 3</xref></tp:nomenclature><tp:treatment-sec sec-type="material" id="SECID0ES5AE"><title>Type.</title><p>South Korea, Gyeongsangnam-do, Jiri Mts., National Park, 7.V.2015, Bakalin V. A. Kor-28-4-15 (<bold><italic>holotype</italic></bold><abbrev xmlns:xlink="http://www.w3.org/1999/xlink" content-type="institution" xlink:title="Botanical Garden-Institute in Vladivostok" id="ABBRID0E25AE" xlink:type="simple">VBGI</abbrev>!, <bold><italic>isotypes</italic></bold> MW!, <abbrev xmlns:xlink="http://www.w3.org/1999/xlink" content-type="institution" xlink:title="Jeonbuk National University" id="ABBRID0ED6AE" xlink:type="simple">JNU</abbrev>!).</p></tp:treatment-sec><tp:treatment-sec sec-type="description" id="SECID0EI6AE"><title>Description.</title><p>Plants in loose mats, more or less rigid, strongly distichous, brownish green to deep green, brownish greenish and yellowish brownish, also brown with rusty tint to brown purple, 500.0–1100.0 μm wide and 10.0–25.0 mm long. Rhizoids absent or very few, but common in geotropic stolons, colorless to grayish, obliquely to erect spreading. Stem rarely produces normal ventral branches, whereas commonly with ventral geotropic leafless stolons, almost always with 1–2 subfloral ventral or lateral innovations near gynoecia; stem cross section nearly rounded to slightly transversely elliptic, differentiated into strata, with outer layer cells 10.0–13.0 μm along margin, unequally thickened, but with thin and easily destroying external side, with moderate to small concave trigones; scleroderm well developed, in 2–3 layers, walls very thick, sometimes with visible median lamina, 7.0–10.0 μm in diameter, but with lumen only 3.0–6.0 μm in diameter, trigones moderate to large, concave; inner cells irregular in shape, 10.0–15.0 μm in diameter, walls thickened, trigones moderate, concave. Leaves distichously arranged, transversely to subtransversely inserted, obliquely spreading and subtransversely oriented, margins narrowly recurved in the both (dorsal and ventral) sides, narrowly canaliculate (looks conduplicate) with ‘keel’ slightly arched or nearly straight (in poorly developed phases), divided by gamma-shaped sinus into two strongly unequal gibbous lobes, lobe apices acute to obtuse. Cells in the midleaf mostly oblong, rarer subisodiametric, 7.0–20.0 × 7.0–13.0 μm, walls thickened, trigones large, triangle to convex, cuticle smooth, cells along lobe margin 5.0–10.0 μm, with unequally thickened walls, trigones small to moderate in size, concave, cuticle smooth; cells in the lobe middle 7.0–15.0 × 7.0–12.0 μm, with walls thickened to thin, trigones large and convex, sometimes confluent; oil-bodies (1–)2(–3) per midleaf cell, not biconcentric, spherical to oblong, ca. 5.0–7.5 × 5.0 μm. Dioicous. Androecia intercalary, with 2–3 pairs of bracts (but adjacent 1–2 pairs of ‘sterile’ leaves are similar with bracts that gives the impression of long androecia), spicate, bracts cupped to spoon-shaped, with recurved margin, suborbicular and lacerate when flattened in the slide, divided by <bold>γ</bold>-shaped sinus into two almost equal gibbous lobes, 750.0–875.0 × 825.0–1050.0 μm, 2–3-androus, antheridium stalk biseriate, 100.0–200.0 μm long, body nearly spherical ca. 100.0–120.0 μm in diameter. Perianth hidden within bracts or shortly exerted, onion-shaped, ca. 250.0 × 600.0 μm; perigynium well developed, 600.0–800.0 μm long (when archegonia fertilized), with two pairs of bracts, bracts sheathing perianth, with lobes incurved to perianth or very narrowly spreading. Elaters entirely bispiral, ca. 200.0 × 7.0–8.0 μm, with narrowed (sometimes even homogenous as in ‘<italic><tp:taxon-name><tp:taxon-name-part taxon-name-part-type="genus" reg="Plectocolea">Plectocolea</tp:taxon-name-part></tp:taxon-name></italic>-type’) ends. Spores brown, papillose, spherical, 10.0–11.0 μm in diameter.</p><fig id="F3" position="float" orientation="portrait"><object-id xmlns:xlink="http://www.w3.org/1999/xlink" content-type="doi" xlink:type="simple">10.3897/phytokeys.176.62552.figure3</object-id><object-id xmlns:xlink="http://www.w3.org/1999/xlink" content-type="arpha" xlink:type="simple">4E576129-A1D7-5BFC-8D8A-F8B9B69E4E7D</object-id><label>Figure 3.</label><caption><p><italic><tp:taxon-name><tp:taxon-name-part taxon-name-part-type="genus" reg="Marsupella">Marsupella</tp:taxon-name-part> <tp:taxon-name-part taxon-name-part-type="species" reg="koreana">koreana</tp:taxon-name-part></tp:taxon-name></italic> Bakalin et Fedosov <bold>A</bold> stem crops section (fragment) <bold>B</bold> male plant habit <bold>C</bold> female plant habit <bold>D</bold> gynoecium longitudinal section <bold>E</bold> shoot (fragment) <bold>F, G</bold> elaters <bold>H–J</bold> leaves <bold>K</bold> midleaf cells <bold>L</bold> cells along leaf margin. Scale bars: a 100 µm (<bold>A, F, G, K, L</bold>); b 1 mm (<bold>B, C</bold>); c 1 mm (<bold>D, E, H–J</bold>). All from <italic>Choi 3511</italic> (<abbrev xmlns:xlink="http://www.w3.org/1999/xlink" content-type="institution" xlink:title="Jeonbuk National University" id="ABBRID0EFBAG" xlink:type="simple">JNU</abbrev>).</p></caption><graphic xmlns:xlink="http://www.w3.org/1999/xlink" xlink:href="phytokeys-176-077-g003.jpg" position="float" orientation="portrait" xlink:type="simple" id="oo_532348.jpg"><uri content-type="original_file" xlink:type="simple">https://binary.pensoft.net/fig/532348</uri></graphic></fig></tp:treatment-sec><tp:treatment-sec sec-type="ecology" id="SECID0EPBAG"><title>Ecology.</title><p>Acidophilic to neutro-tolerant meso- to hygrophyte. The ecology of this species is somewhat similar to that of <italic><tp:taxon-name><tp:taxon-name-part taxon-name-part-type="genus" reg="Marsupella">M.</tp:taxon-name-part> <tp:taxon-name-part taxon-name-part-type="species" reg="pseudofunckii">pseudofunckii</tp:taxon-name-part></tp:taxon-name></italic>. It occupies mesic, rarely moist, or dry substrates in open to partly shaded areas. Among the common associates in drier habitats, <italic><tp:taxon-name><tp:taxon-name-part taxon-name-part-type="genus" reg="Sphenolobus">Sphenolobus</tp:taxon-name-part> <tp:taxon-name-part taxon-name-part-type="species" reg="minutus">minutus</tp:taxon-name-part></tp:taxon-name></italic>, in open subalpine stations, it sometimes grows together with <italic><tp:taxon-name><tp:taxon-name-part taxon-name-part-type="genus" reg="Gymnomitrion">Gymnomitrion</tp:taxon-name-part> <tp:taxon-name-part taxon-name-part-type="species" reg="parvitextum">parvitextum</tp:taxon-name-part></tp:taxon-name></italic>. In wetter habitats <italic><tp:taxon-name><tp:taxon-name-part taxon-name-part-type="genus" reg="Marsupella">M.</tp:taxon-name-part> <tp:taxon-name-part taxon-name-part-type="species" reg="koreana">koreana</tp:taxon-name-part></tp:taxon-name></italic> may grow with <italic><tp:taxon-name><tp:taxon-name-part taxon-name-part-type="genus" reg="Marsupella">Marsupella</tp:taxon-name-part> <tp:taxon-name-part taxon-name-part-type="species" reg="tubulosa">tubulosa</tp:taxon-name-part></tp:taxon-name></italic> and <italic><tp:taxon-name><tp:taxon-name-part taxon-name-part-type="genus" reg="Cephalozia">Cephalozia</tp:taxon-name-part> <tp:taxon-name-part taxon-name-part-type="species" reg="otaruensis">otaruensis</tp:taxon-name-part></tp:taxon-name></italic>.</p></tp:treatment-sec><tp:treatment-sec sec-type="distribution" id="SECID0EXDAG"><title>Distribution.</title><p>Montane temperate species, known from only the southern part of the Korean Peninsula, but probably spreading northward. In Korea, Jeju-do, Chungchengnam-do, Gyeongsangnam-do, Jeollabuk-do and Jeollanam-do (<xref ref-type="bibr" rid="B3">Bakalin et al. 2019</xref>).</p></tp:treatment-sec><tp:treatment-sec sec-type="material" id="SECID0EBEAG"><title>Specimens examined.</title><p><bold>Chungcheonnam-do</bold>: Mt. Daedun, <named-content xmlns:xlink="http://www.w3.org/1999/xlink" content-type="dwc:verbatimCoordinates" xlink:type="simple"><named-content content-type="geo-json" specific-use="{&#34;type&#34;:&#34;Point&#34;,&#34;coordinates&#34;:[127.308083,36.134139]}" id="NCID0EMEAG" xlink:type="simple">36°08'02.9"N, 127°18'29.1"E</named-content></named-content>, 343 m, 31 Mar 2009, <italic>S.S. Choi 3407</italic> (<abbrev xmlns:xlink="http://www.w3.org/1999/xlink" content-type="institution" xlink:title="Jeonbuk National University" id="ABBRID0ETEAG" xlink:type="simple">JNU</abbrev>); <bold>Gyeongsangnam-do</bold>: Mt. Gaya, <named-content xmlns:xlink="http://www.w3.org/1999/xlink" content-type="dwc:verbatimCoordinates" xlink:type="simple"><named-content content-type="geo-json" specific-use="{&#34;type&#34;:&#34;Point&#34;,&#34;coordinates&#34;:[128.124306,35.820778]}" id="NCID0E4EAG" xlink:type="simple">35°49'14.8"N, 128°07'27.5"E</named-content></named-content>, 1313 m, 8 Sep 2009, <italic>S.S. Choi</italic> (<abbrev xmlns:xlink="http://www.w3.org/1999/xlink" content-type="institution" xlink:title="Jeonbuk National University" id="ABBRID0EEFAG" xlink:type="simple">JNU</abbrev>), Mt. Gaya, <named-content xmlns:xlink="http://www.w3.org/1999/xlink" content-type="dwc:verbatimCoordinates" xlink:type="simple"><named-content content-type="geo-json" specific-use="{&#34;type&#34;:&#34;Point&#34;,&#34;coordinates&#34;:[128.096194,35.791694]}" id="NCID0EMFAG" xlink:type="simple">35°47'30.1"N, 128°05'46.3"E</named-content></named-content>, 521 m, 28 Apr 2009, <italic>S.S. Choi 3511</italic> (<abbrev xmlns:xlink="http://www.w3.org/1999/xlink" content-type="institution" xlink:title="Jeonbuk National University" id="ABBRID0ETFAG" xlink:type="simple">JNU</abbrev>), Mt. Gaya, <named-content xmlns:xlink="http://www.w3.org/1999/xlink" content-type="dwc:verbatimCoordinates" xlink:type="simple"><named-content content-type="geo-json" specific-use="{&#34;type&#34;:&#34;Point&#34;,&#34;coordinates&#34;:[128.118861,35.825194]}" id="NCID0E2FAG" xlink:type="simple">35°49'30.7"N, 128°07'07.9"E</named-content></named-content>, 1350 m, 22 Jun 2010, <italic>S.S. Choi 7402</italic> (<abbrev xmlns:xlink="http://www.w3.org/1999/xlink" content-type="institution" xlink:title="Jeonbuk National University" id="ABBRID0ECGAG" xlink:type="simple">JNU</abbrev>), Mt. Jiri, <named-content xmlns:xlink="http://www.w3.org/1999/xlink" content-type="dwc:verbatimCoordinates" xlink:type="simple"><named-content content-type="geo-json" specific-use="{&#34;type&#34;:&#34;Point&#34;,&#34;coordinates&#34;:[127.739472,35.314417]}" id="NCID0EKGAG" xlink:type="simple">35°18'51.9"N, 127°44'22.1"E</named-content></named-content>, 848 m, 13 Jun 2009, <italic>S.S. Choi 3628</italic> (<abbrev xmlns:xlink="http://www.w3.org/1999/xlink" content-type="institution" xlink:title="Jeonbuk National University" id="ABBRID0ERGAG" xlink:type="simple">JNU</abbrev>), Mt. Jiri, <named-content xmlns:xlink="http://www.w3.org/1999/xlink" content-type="dwc:verbatimCoordinates" xlink:type="simple"><named-content content-type="geo-json" specific-use="{&#34;type&#34;:&#34;Point&#34;,&#34;coordinates&#34;:[127.749833,35.322389]}" id="NCID0EZGAG" xlink:type="simple">35°19'20.6"N, 127°44'59.4"E</named-content></named-content>, 1134 m, 14 Jun 2009, <italic>S.S. Choi 3686</italic> (<abbrev xmlns:xlink="http://www.w3.org/1999/xlink" content-type="institution" xlink:title="Jeonbuk National University" id="ABBRID0EAHAG" xlink:type="simple">JNU</abbrev>), Mt. Namdeogyu, 31 May 2008, <italic>S.S. Choi site 1-2</italic> (<abbrev xmlns:xlink="http://www.w3.org/1999/xlink" content-type="institution" xlink:title="Jeonbuk National University" id="ABBRID0EHHAG" xlink:type="simple">JNU</abbrev>), Mt. Namdeogyu, <named-content xmlns:xlink="http://www.w3.org/1999/xlink" content-type="dwc:verbatimCoordinates" xlink:type="simple"><named-content content-type="geo-json" specific-use="{&#34;type&#34;:&#34;Point&#34;,&#34;coordinates&#34;:[127.682083,35.764861]}" id="NCID0EPHAG" xlink:type="simple">35°45'53.5"N, 127°40'55.5"E</named-content></named-content>, 1422 m, 11 Nov 2010, <italic>S.S. Choi 8950</italic> (<abbrev xmlns:xlink="http://www.w3.org/1999/xlink" content-type="institution" xlink:title="Jeonbuk National University" id="ABBRID0EWHAG" xlink:type="simple">JNU</abbrev>), <bold>Jeju-do</bold>: Mt. Halla, <italic>S.S. Choi 111147</italic> (<abbrev xmlns:xlink="http://www.w3.org/1999/xlink" content-type="institution" xlink:title="Jeonbuk National University" id="ABBRID0E6HAG" xlink:type="simple">JNU</abbrev>); <bold>Jeollabuk-do</bold>: Mt. Deogyu, 22 May 2008, <italic>S.S. Choi 509</italic> (<abbrev xmlns:xlink="http://www.w3.org/1999/xlink" content-type="institution" xlink:title="Jeonbuk National University" id="ABBRID0EIIAG" xlink:type="simple">JNU</abbrev>), Mt. Jeoksang, <named-content xmlns:xlink="http://www.w3.org/1999/xlink" content-type="dwc:verbatimCoordinates" xlink:type="simple"><named-content content-type="geo-json" specific-use="{&#34;type&#34;:&#34;Point&#34;,&#34;coordinates&#34;:[127.707306,35.956750]}" id="NCID0EQIAG" xlink:type="simple">35°57'24.3"N, 127°41'86.3"E</named-content></named-content>, 724 m, 18 Mar 2009, <italic>S.S. Choi 3417</italic> (<abbrev xmlns:xlink="http://www.w3.org/1999/xlink" content-type="institution" xlink:title="Jeonbuk National University" id="ABBRID0EXIAG" xlink:type="simple">JNU</abbrev>), Mt. Jiri, <named-content xmlns:xlink="http://www.w3.org/1999/xlink" content-type="dwc:verbatimCoordinates" xlink:type="simple"><named-content content-type="geo-json" specific-use="{&#34;type&#34;:&#34;Point&#34;,&#34;coordinates&#34;:[127.693556,35.323611]}" id="NCID0E6IAG" xlink:type="simple">35°19'25.0"N, 127°41'36.8"E</named-content></named-content>, 1300 m, 7 Oct 2009, <italic>S.S. Choi 1005-1</italic> (<abbrev xmlns:xlink="http://www.w3.org/1999/xlink" content-type="institution" xlink:title="Jeonbuk National University" id="ABBRID0EGJAG" xlink:type="simple">JNU</abbrev>), Mt. Jiri, <named-content xmlns:xlink="http://www.w3.org/1999/xlink" content-type="dwc:verbatimCoordinates" xlink:type="simple"><named-content content-type="geo-json" specific-use="{&#34;type&#34;:&#34;Point&#34;,&#34;coordinates&#34;:[127.529861,35.318361]}" id="NCID0EOJAG" xlink:type="simple">35°19'06.1"N, 127°31'47.5"E</named-content></named-content>, 781 m, 20 Jun 2009, <italic>S.S. Choi 4000</italic> (<abbrev xmlns:xlink="http://www.w3.org/1999/xlink" content-type="institution" xlink:title="Jeonbuk National University" id="ABBRID0EVJAG" xlink:type="simple">JNU</abbrev>); <bold>Jeollanam-do</bold>: Mt. Dureun, 5 Feb 2009, <italic>S.S. Choi 3058</italic> (<abbrev xmlns:xlink="http://www.w3.org/1999/xlink" content-type="institution" xlink:title="Jeonbuk National University" id="ABBRID0E5JAG" xlink:type="simple">JNU</abbrev>), Mt. Jiri, <named-content xmlns:xlink="http://www.w3.org/1999/xlink" content-type="dwc:verbatimCoordinates" xlink:type="simple"><named-content content-type="geo-json" specific-use="{&#34;type&#34;:&#34;Point&#34;,&#34;coordinates&#34;:[127.533056,35.295556]}" id="NCID0EGKAG" xlink:type="simple">35°17'44.0"N, 127°31'59.0"E</named-content></named-content>, 1421 m, 29 Apr 2009, <italic>S.S. Choi 3527</italic> (<abbrev xmlns:xlink="http://www.w3.org/1999/xlink" content-type="institution" xlink:title="Jeonbuk National University" id="ABBRID0ENKAG" xlink:type="simple">JNU</abbrev>).</p></tp:treatment-sec><tp:treatment-sec sec-type="comments" id="SECID0ESKAG"><title>Comments.</title><p>This distinctive species is one of the most common Korean <italic><tp:taxon-name><tp:taxon-name-part taxon-name-part-type="genus" reg="Marsupella">Marsupella</tp:taxon-name-part></tp:taxon-name></italic> members, completely misidentified with a couple of other taxa (most frequently with <italic><tp:taxon-name><tp:taxon-name-part taxon-name-part-type="genus" reg="Marsupella">M.</tp:taxon-name-part> <tp:taxon-name-part taxon-name-part-type="species" reg="yakushimensis">yakushimensis</tp:taxon-name-part></tp:taxon-name></italic>, <italic><tp:taxon-name><tp:taxon-name-part taxon-name-part-type="genus" reg="Marsupella">M.</tp:taxon-name-part> <tp:taxon-name-part taxon-name-part-type="species" reg="apertifolia">apertifolia</tp:taxon-name-part></tp:taxon-name></italic>, <italic><tp:taxon-name><tp:taxon-name-part taxon-name-part-type="genus" reg="Marsupella">M.</tp:taxon-name-part> <tp:taxon-name-part taxon-name-part-type="species" reg="pseudofunckii">pseudofunckii</tp:taxon-name-part></tp:taxon-name></italic> and <italic><tp:taxon-name><tp:taxon-name-part taxon-name-part-type="genus" reg="Marsupella">M.</tp:taxon-name-part> <tp:taxon-name-part taxon-name-part-type="species" reg="tubulosa">tubulosa</tp:taxon-name-part></tp:taxon-name></italic>). It belongs to the peculiar group of East Asian <italic><tp:taxon-name><tp:taxon-name-part taxon-name-part-type="genus" reg="Marsupella">Marsupella</tp:taxon-name-part></tp:taxon-name></italic> taxa with ‘scapanioid’ appearance. Tentatively, we suggest that <italic><tp:taxon-name><tp:taxon-name-part taxon-name-part-type="genus" reg="Marsupella">M.</tp:taxon-name-part> <tp:taxon-name-part taxon-name-part-type="species" reg="koreana">koreana</tp:taxon-name-part></tp:taxon-name></italic> occurs in mainland China (we were unable to check whether specimens identified as <italic><tp:taxon-name><tp:taxon-name-part taxon-name-part-type="genus" reg="Marsupella">M.</tp:taxon-name-part> <tp:taxon-name-part taxon-name-part-type="species" reg="pseudofunckii">pseudofunckii</tp:taxon-name-part></tp:taxon-name></italic> from China (<xref ref-type="bibr" rid="B8">Gao and Wu 2007</xref>) are in fact <italic><tp:taxon-name><tp:taxon-name-part taxon-name-part-type="genus" reg="Marsupella">M.</tp:taxon-name-part> <tp:taxon-name-part taxon-name-part-type="species" reg="koreana">koreana</tp:taxon-name-part></tp:taxon-name></italic>), as well as in Japan. We were unable to find this taxon in areas adjacent to the Korean Peninsula northward, in the Primorsky Territory of Russia. The main distinctions between the mentioned morphologically related taxa are presented in Table <xref ref-type="table" rid="T1">1</xref>. <italic><tp:taxon-name><tp:taxon-name-part taxon-name-part-type="genus" reg="Marsupella">Marsupella</tp:taxon-name-part> <tp:taxon-name-part taxon-name-part-type="species" reg="koreana">koreana</tp:taxon-name-part></tp:taxon-name></italic> is most morphologically similar to <italic><tp:taxon-name><tp:taxon-name-part taxon-name-part-type="genus" reg="Marsupella">M.</tp:taxon-name-part> <tp:taxon-name-part taxon-name-part-type="species" reg="patens">patens</tp:taxon-name-part></tp:taxon-name></italic> (N. Kitag.) Bakalin et Fedosov (the taxon not present in Korea proper and probably limited to the Japanese Archipelago) and <italic><tp:taxon-name><tp:taxon-name-part taxon-name-part-type="genus" reg="Marsupella">M.</tp:taxon-name-part> <tp:taxon-name-part taxon-name-part-type="species" reg="pseudofunckii">pseudofunckii</tp:taxon-name-part></tp:taxon-name></italic>. The main distinctions of the former are in recurved leaf margins that are always flat or undulate in <italic><tp:taxon-name><tp:taxon-name-part taxon-name-part-type="genus" reg="Marsupella">M.</tp:taxon-name-part> <tp:taxon-name-part taxon-name-part-type="species" reg="patens">patens</tp:taxon-name-part></tp:taxon-name></italic> as well as in acute to obtuse (but in any way angular) lobe end, versus rounded in <italic><tp:taxon-name><tp:taxon-name-part taxon-name-part-type="genus" reg="Marsupella">M.</tp:taxon-name-part> <tp:taxon-name-part taxon-name-part-type="species" reg="patens">patens</tp:taxon-name-part></tp:taxon-name></italic>. The distinctions from <italic><tp:taxon-name><tp:taxon-name-part taxon-name-part-type="genus" reg="Marsupella">M.</tp:taxon-name-part> <tp:taxon-name-part taxon-name-part-type="species" reg="pseudofunckii">pseudofunckii</tp:taxon-name-part></tp:taxon-name></italic> are the presence of narrowly recurved leaf margins in <italic><tp:taxon-name><tp:taxon-name-part taxon-name-part-type="genus" reg="Marsupella">M.</tp:taxon-name-part> <tp:taxon-name-part taxon-name-part-type="species" reg="koreana">koreana</tp:taxon-name-part></tp:taxon-name></italic>, shoots not or slightly dilated to the perianth (versus distinctly dilated in <italic><tp:taxon-name><tp:taxon-name-part taxon-name-part-type="genus" reg="Marsupella">M.</tp:taxon-name-part> <tp:taxon-name-part taxon-name-part-type="species" reg="pseudofunckii">pseudofunckii</tp:taxon-name-part></tp:taxon-name></italic>) and narrowly canaliculate, but not keeled-conduplicate (as in <italic><tp:taxon-name><tp:taxon-name-part taxon-name-part-type="genus" reg="Marsupella">M.</tp:taxon-name-part> <tp:taxon-name-part taxon-name-part-type="species" reg="pseudofunckii">pseudofunckii</tp:taxon-name-part></tp:taxon-name></italic>) leaves.</p><table-wrap id="T1" position="float" orientation="portrait"><label>Table 1.</label><caption><p>Distinction of <italic><tp:taxon-name><tp:taxon-name-part taxon-name-part-type="genus" reg="Marsupella">Marsupella</tp:taxon-name-part> <tp:taxon-name-part taxon-name-part-type="species" reg="koreana">koreana</tp:taxon-name-part></tp:taxon-name></italic> from morphologically similar taxa.</p></caption><table id="TID0EXIAI" rules="all"><tbody><tr><th rowspan="1" colspan="1">Features</th><th rowspan="1" colspan="1">
                    <italic><tp:taxon-name><tp:taxon-name-part taxon-name-part-type="genus" reg="Marsupella">M.</tp:taxon-name-part> <tp:taxon-name-part taxon-name-part-type="species" reg="pseudofunckii">pseudofunckii</tp:taxon-name-part></tp:taxon-name></italic>
                  </th><th rowspan="1" colspan="1">
                    <italic><tp:taxon-name><tp:taxon-name-part taxon-name-part-type="genus" reg="Marsupella">M.</tp:taxon-name-part> <tp:taxon-name-part taxon-name-part-type="species" reg="apertifolia">apertifolia</tp:taxon-name-part></tp:taxon-name></italic>
                  </th><th rowspan="1" colspan="1">
                    <italic><tp:taxon-name><tp:taxon-name-part taxon-name-part-type="genus" reg="Marsupella">M.</tp:taxon-name-part> <tp:taxon-name-part taxon-name-part-type="species" reg="yakushimensis">yakushimensis</tp:taxon-name-part></tp:taxon-name></italic>
                  </th><th rowspan="1" colspan="1">
                    <italic><tp:taxon-name><tp:taxon-name-part taxon-name-part-type="genus" reg="Marsupella">M.</tp:taxon-name-part> <tp:taxon-name-part taxon-name-part-type="species" reg="tubulosa">tubulosa</tp:taxon-name-part></tp:taxon-name></italic>
                  </th><th rowspan="1" colspan="1">
                    <italic><tp:taxon-name><tp:taxon-name-part taxon-name-part-type="genus" reg="Marsupella">M.</tp:taxon-name-part> <tp:taxon-name-part taxon-name-part-type="species" reg="patens">patens</tp:taxon-name-part></tp:taxon-name></italic>
                  </th><th rowspan="1" colspan="1">
                    <italic><tp:taxon-name><tp:taxon-name-part taxon-name-part-type="genus" reg="Marsupella">M.</tp:taxon-name-part> <tp:taxon-name-part taxon-name-part-type="species" reg="koreana">koreana</tp:taxon-name-part></tp:taxon-name></italic>
                  </th></tr><tr><td rowspan="1" colspan="1">Lobes comparative size</td><td rowspan="1" colspan="1">unequal</td><td rowspan="1" colspan="1">more or less equal</td><td rowspan="1" colspan="1">more or less equal</td><td rowspan="1" colspan="1">subequal to slightly unequal</td><td rowspan="1" colspan="1">unequal</td><td rowspan="1" colspan="1">unequal</td></tr><tr><td rowspan="1" colspan="1">Leaf margin</td><td rowspan="1" colspan="1">Plane</td><td rowspan="1" colspan="1">recurved (at least in basal part)</td><td rowspan="1" colspan="1">plane to undulate</td><td rowspan="1" colspan="1">plane to indistinctly recurved near base</td><td rowspan="1" colspan="1">plane</td><td rowspan="1" colspan="1">recurved</td></tr><tr><td rowspan="1" colspan="1">Lobe apex</td><td rowspan="1" colspan="1">acute to obtuse</td><td rowspan="1" colspan="1">rounded</td><td rowspan="1" colspan="1">acute to obtuse</td><td rowspan="1" colspan="1">acute to obtuse</td><td rowspan="1" colspan="1">rounded</td><td rowspan="1" colspan="1">acute to obtuse</td></tr><tr><td rowspan="1" colspan="1">Cell wall in the midleaf</td><td rowspan="1" colspan="1">thin to slightly thickened</td><td rowspan="1" colspan="1">thin to slightly thickened</td><td rowspan="1" colspan="1">thick</td><td rowspan="1" colspan="1">thin to slightly thickened</td><td rowspan="1" colspan="1">thin to slightly thickened</td><td rowspan="1" colspan="1">thin to slightly thickened</td></tr><tr><td rowspan="1" colspan="1">Trigones in the midleaf</td><td rowspan="1" colspan="1">convex</td><td rowspan="1" colspan="1">convex</td><td rowspan="1" colspan="1">concave</td><td rowspan="1" colspan="1">convex to triangle</td><td rowspan="1" colspan="1">convex to triangle</td><td rowspan="1" colspan="1">convex</td></tr><tr><td rowspan="1" colspan="1">Leaf basal part</td><td rowspan="1" colspan="1">unistratose</td><td rowspan="1" colspan="1">unistratose or bistratose in large phases</td><td rowspan="1" colspan="1">bistratose</td><td rowspan="1" colspan="1">unistratose</td><td rowspan="1" colspan="1">unistratose</td><td rowspan="1" colspan="1">unistratose</td></tr><tr><td rowspan="1" colspan="1">Leaf shape</td><td rowspan="1" colspan="1">strongly conduplicate</td><td rowspan="1" colspan="1">concave-canaliculate to concave and nearly flattened</td><td rowspan="1" colspan="1">strongly conduplicate</td><td rowspan="1" colspan="1">canaliculate-concave to concave and canaliculate</td><td rowspan="1" colspan="1">canaliculate-concave</td><td rowspan="1" colspan="1">canaliculate</td></tr><tr><td rowspan="1" colspan="1">Purple shoot pigmentation</td><td rowspan="1" colspan="1">very rare</td><td rowspan="1" colspan="1">sometimes present</td><td rowspan="1" colspan="1">common in Japan, but rare in Korea</td><td rowspan="1" colspan="1">very common</td><td rowspan="1" colspan="1">common</td><td rowspan="1" colspan="1">common</td></tr></tbody></table></table-wrap></tp:treatment-sec><ref-list><ref id="B3"><mixed-citation xmlns:xlink="http://www.w3.org/1999/xlink" xlink:type="simple"><person-group><name name-style="western"><surname>Bakalin</surname><given-names>VA</given-names></name><name name-style="western"><surname>Fedosov</surname><given-names>VE</given-names></name><name name-style="western"><surname>Fedorova</surname><given-names>AV</given-names></name><name name-style="western"><surname>Nguyen</surname><given-names>VS</given-names></name></person-group> (<year>2019</year>) <article-title>Integrative taxonomic revision of <tp:taxon-name><tp:taxon-name-part taxon-name-part-type="genus">Marsupella</tp:taxon-name-part></tp:taxon-name> (<tp:taxon-name><tp:taxon-name-part taxon-name-part-type="family">Gymnomitriaceae</tp:taxon-name-part></tp:taxon-name>, <tp:taxon-name><tp:taxon-name-part taxon-name-part-type="class">Hepaticae</tp:taxon-name-part></tp:taxon-name>) reveals neglected diversity in Pacific Asia. Cryptogamie.</article-title><source>Bryologie</source><volume>40</volume>(<issue>7</issue>): <fpage>59</fpage>–<lpage>85</lpage>. <ext-link xlink:type="simple" ext-link-type="doi" xlink:href="10.5252/cryptogamie-bryologie2019v40a7">https://doi.org/10.5252/cryptogamie-bryologie2019v40a7</ext-link></mixed-citation></ref><ref id="B8"><mixed-citation xmlns:xlink="http://www.w3.org/1999/xlink" xlink:type="simple"><person-group><name name-style="western"><surname>Gao</surname><given-names>C</given-names></name><name name-style="western"><surname>Wu</surname><given-names>YH</given-names></name></person-group> (<year>2007</year>) <source>Flora Bryophytorum Sinicorum. Vol. 10. <tp:taxon-name><tp:taxon-name-part taxon-name-part-type="order">Jungermanniales</tp:taxon-name-part></tp:taxon-name> (<tp:taxon-name><tp:taxon-name-part taxon-name-part-type="family">Lophoziaceae</tp:taxon-name-part></tp:taxon-name>–<tp:taxon-name><tp:taxon-name-part taxon-name-part-type="family">Neotrichocoleaceae</tp:taxon-name-part></tp:taxon-name>).</source><publisher-name>Science Press</publisher-name>, <publisher-loc>Beijing</publisher-loc>, <size units="page">464 pp</size>.</mixed-citation></ref></ref-list></tp:taxon-treatment>
