# Supplementary material for: Revision of Gymnomitriaceae (Marchantiophyta) in the Korean Peninsula
Source: PhytoKeys. 2021 Apr 16;176:77–110. doi: 10.3897/phytokeys.176.62552 (PMC8065019; doi:10.3897/phytokeys.176.62552)
Supplement: XML Treatment for Marsupella pseudofunckii [file phytokeys.176.62552-treatment5.xml]

<!DOCTYPE tp:taxon-treatment
  PUBLIC "-//TaxonX//DTD Taxonomic Treatment Publishing DTD v0 20100105//EN" "tax-treatment-NSO.dtd">
<tp:taxon-treatment xmlns:tp="http://www.plazi.org/taxpub"><tp:treatment-meta><kwd-group><label>Taxon classification</label><kwd><named-content xmlns:xlink="http://www.w3.org/1999/xlink" content-type="kingdom">Plantae</named-content></kwd><kwd><named-content xmlns:xlink="http://www.w3.org/1999/xlink" content-type="order">Jungermanniales</named-content></kwd><kwd><named-content xmlns:xlink="http://www.w3.org/1999/xlink" content-type="family">Gymnomitriaceae</named-content></kwd></kwd-group><mixed-citation publication-type="journal"><person-group><name><surname>Bakalin</surname><given-names>Vadim</given-names></name><name><surname>Choi</surname><given-names>Seung Se</given-names></name><name><surname>Park</surname><given-names>Seung Jin</given-names></name></person-group><article-title>Revision of <tp:taxon-name><tp:taxon-name-part taxon-name-part-type="family">Gymnomitriaceae</tp:taxon-name-part></tp:taxon-name> (<tp:taxon-name><tp:taxon-name-part taxon-name-part-type="phylum">Marchantiophyta</tp:taxon-name-part></tp:taxon-name>) in the Korean Peninsula</article-title><source>PhytoKeys</source><day>16</day><month>4</month><year>2021</year><volume>176</volume><fpage>77</fpage><lpage>110</lpage><pub-id pub-id-type="doi">10.3897/phytokeys.176.62552</pub-id></mixed-citation></tp:treatment-meta><tp:nomenclature><tp:taxon-name><object-id xmlns:xlink="http://www.w3.org/1999/xlink" content-type="arpha" xlink:type="simple">6B00F31B-9C40-563E-A634-29AAC6A4FAAE</object-id>
            <tp:taxon-name-part taxon-name-part-type="genus" reg="Marsupella">Marsupella</tp:taxon-name-part>
            <tp:taxon-name-part taxon-name-part-type="species" reg="pseudofunckii">pseudofunckii</tp:taxon-name-part>
          </tp:taxon-name><tp:taxon-authority>S.Hatt., J. Hattori Bot. Lab. 4: 63, 1950</tp:taxon-authority><xref ref-type="fig" rid="F4">Figure 4</xref></tp:nomenclature><tp:treatment-sec sec-type="material" id="SECID0EM2AG"><title>Type.</title><p>Japan, Echime Prefectura, Omogo, 27 July 1940, <italic>S. Hattori 5540</italic> (<bold><italic>holotype</italic></bold> TNS [174467!])</p></tp:treatment-sec><tp:treatment-sec sec-type="description" id="SECID0EX2AG"><title>Description.</title><p>Plants in loose mats, more or less rigid, erect to ascending, strongly distichous, brownish green to deep green, rarely brown with rusty, purplish or reddish tint near apices, strongly dilated to the perianth, 500.0–600.0 μm wide in normally developed part, with common depauperate plants (in shady and dry habitats) starting from 150.0 μm wide, near perianth much wider and reaching 1100.0 μm, 10.0–25.0 mm long. Rhizoids virtually absent with exception of leafless geotropic stolons, where common, obliquely spreading, separated or united into unclear fascicles. Stem branching ventral and (more commonly) lateral, as subfloral innovations and ventral leafless geotropic stolons that sometimes transform into normal branches; stem cross section transversely elliptic, differentiated into strata, outer layer with walls unequally thickened (but external wall thin), 12.0–25.0 μm along margin, trigones moderate, concave, scleroderm cells 10.0–13.0 μm in diameter, with strongly thickened walls and moderate in size, concave trigones, gradually transformed to inner tissue, cells in inner part 10.0–18.0 μm in diameter, walls thickened to almost thin, trigones moderate, concave. Leaves transversely inserted, not or barely sheathing stem in base, obliquely spreading, transversely oriented, evidently keeled-conduplicate with plane margin, keel straight to slightly arched or suddenly turned downward near the end, leaves contiguous to distant, rarely enclosed one to another, 220.0–430.0 μm long and 300.0–600.0 μm wide, obliquely transversely elliptic, divided by <bold>γ</bold>-shaped sinus descending to 1/4–1/3 of leaf length into two strongly unequal gibbous lobes with acute to obtuse or very rarely rounded apes. Cells in the midleaf 10.0–18.0 × 7.0–15.0 μm, walls thin, trigones moderate in size to large, triangle to convex, cuticle smooth; cells along margin 5.0–8.0(–10.0) μm, thin to (more commonly) thickened, trigones small to large, mostly concave, cuticle smooth; cells in lobe middle 7.0–15.0 × 6.0–12.0 μm, walls thin to thick, trigones moderate to large, triangle to convex. Dioicous. Androecia intercalary, spicate, with 2–3 pairs of bracts, sequential generations divided by 10 and more pairs of sterile leaves, 1–3-androus, stalk biseriate, 125.0–220.0 μm long, body nearly spherical, ca. 150.0 μm in diameter; bracts cupped to spoon-shaped, commonly with recurved margin. Perianth hidden within bracts or barely exerted, couple-shaped, ca. 150.0 μm long and 400.0 μm wide, perigynium well developed, 500.0–700.0 μm long, with two pairs of bracts; bracts sheathing perigynium and above incurved inward to the perianth if archegonia were fertilized, or obliquely spreading, if archegonia not fertilized.</p><fig id="F4" position="float" orientation="portrait"><object-id xmlns:xlink="http://www.w3.org/1999/xlink" content-type="doi" xlink:type="simple">10.3897/phytokeys.176.62552.figure4</object-id><object-id xmlns:xlink="http://www.w3.org/1999/xlink" content-type="arpha" xlink:type="simple">515F0D07-2E6B-5F11-A223-3D812A51E225</object-id><label>Figure 4.</label><caption><p><italic><tp:taxon-name><tp:taxon-name-part taxon-name-part-type="genus" reg="Marsupella">Marsupella</tp:taxon-name-part> <tp:taxon-name-part taxon-name-part-type="species" reg="pseudofunckii">pseudofunckii</tp:taxon-name-part></tp:taxon-name></italic> S.Hatt. <bold>A</bold> plant habit <bold>B, C</bold> leaves <bold>D</bold> female plant (fragment) <bold>E</bold> male plant (fragment) <bold>F</bold> cells along leaf margin <bold>G</bold> midleaf cells <bold>H</bold> stem cross section. Scale bars: a 1 mm (<bold>A</bold>); b 100 µm (<bold>F–H</bold>); c 1 mm (<bold>B–E</bold>). All from <italic>Choi 545</italic> (<abbrev xmlns:xlink="http://www.w3.org/1999/xlink" content-type="institution" xlink:title="Jeonbuk National University" id="ABBRID0EI4AG" xlink:type="simple">JNU</abbrev>).</p></caption><graphic xmlns:xlink="http://www.w3.org/1999/xlink" xlink:href="phytokeys-176-077-g004.jpg" position="float" orientation="portrait" xlink:type="simple" id="oo_532349.jpg"><uri content-type="original_file" xlink:type="simple">https://binary.pensoft.net/fig/532349</uri></graphic></fig></tp:treatment-sec><tp:treatment-sec sec-type="ecology" id="SECID0ES4AG"><title>Ecology.</title><p>Acidophilic meso- to hygrophyte taxon. The species occupies dry to moist cliffs, rarely wet rocks as well as stones near streams, in open to (more commonly) partly shaded places. It grows together with various <italic><tp:taxon-name><tp:taxon-name-part taxon-name-part-type="genus" reg="Scapania">Scapania</tp:taxon-name-part></tp:taxon-name></italic> and <italic><tp:taxon-name><tp:taxon-name-part taxon-name-part-type="genus" reg="Cephaloziella">Cephaloziella</tp:taxon-name-part></tp:taxon-name></italic> or <italic><tp:taxon-name><tp:taxon-name-part taxon-name-part-type="genus" reg="Marsupella">Marsupella</tp:taxon-name-part> <tp:taxon-name-part taxon-name-part-type="species" reg="tubulosa">tubulosa</tp:taxon-name-part></tp:taxon-name></italic> in wetter habitats. In dry to mesic and shady conditions, it is associated with <italic><tp:taxon-name><tp:taxon-name-part taxon-name-part-type="genus" reg="Tetralophozia">Tetralophozia</tp:taxon-name-part> <tp:taxon-name-part taxon-name-part-type="species" reg="filiformis">filiformis</tp:taxon-name-part></tp:taxon-name></italic>, <italic><tp:taxon-name><tp:taxon-name-part taxon-name-part-type="genus" reg="Bazzania">Bazzania</tp:taxon-name-part> <tp:taxon-name-part taxon-name-part-type="species" reg="ovifolia">ovifolia</tp:taxon-name-part></tp:taxon-name></italic>, <italic><tp:taxon-name><tp:taxon-name-part taxon-name-part-type="genus" reg="Cylindrocolea">Cylindrocolea</tp:taxon-name-part> <tp:taxon-name-part taxon-name-part-type="species" reg="recurvifolia">recurvifolia</tp:taxon-name-part></tp:taxon-name></italic>, <italic><tp:taxon-name><tp:taxon-name-part taxon-name-part-type="genus" reg="Diplophyllum">Diplophyllum</tp:taxon-name-part> <tp:taxon-name-part taxon-name-part-type="species" reg="taxifolium">taxifolium</tp:taxon-name-part></tp:taxon-name></italic>, <italic><tp:taxon-name><tp:taxon-name-part taxon-name-part-type="genus" reg="Diplophyllum">D.</tp:taxon-name-part> <tp:taxon-name-part taxon-name-part-type="species" reg="albicans">albicans</tp:taxon-name-part></tp:taxon-name></italic>, and <italic><tp:taxon-name><tp:taxon-name-part taxon-name-part-type="genus" reg="Syzygiella">Syzygiella</tp:taxon-name-part> <tp:taxon-name-part taxon-name-part-type="species" reg="autumnalis">autumnalis</tp:taxon-name-part></tp:taxon-name></italic>.</p></tp:treatment-sec><tp:treatment-sec sec-type="distribution" id="SECID0ETABG"><title>Distribution.</title><p>Temperate Montane East Asian species, aside from Korea known from China (Taiwan, Zheijiang (the report from the latter is based on <xref ref-type="bibr" rid="B24">Zhu et al. 1998</xref>)), Russian Far East (southern Sikhote-Alin only), and Japan. In Korea, Jeju-do, Chungchengnam-do, Gyeongbuk-do, Gyeongnam-do, Gangwon-do, and Jeollabuk-do (<xref ref-type="bibr" rid="B9">Kim and Hwang 1991</xref>; <xref ref-type="bibr" rid="B22">Yamada and Choe 1997</xref>). This species is here newly recorded from Gyeongsangbuk-do Province.</p></tp:treatment-sec><tp:treatment-sec sec-type="material" id="SECID0EFBBG"><title>Specimens examined.</title><p><bold>Chungchengnam-do</bold>: Mt. Daedun, <named-content xmlns:xlink="http://www.w3.org/1999/xlink" content-type="dwc:verbatimCoordinates" xlink:type="simple"><named-content content-type="geo-json" specific-use="{&#34;type&#34;:&#34;Point&#34;,&#34;coordinates&#34;:[127.308083,36.134139]}" id="NCID0EQBBG" xlink:type="simple">36°08'02.9"N, 127°18'29.1"E</named-content></named-content>, 343 m, 31 Mar 2009, <italic>S.S. Choi 3414</italic> (<abbrev xmlns:xlink="http://www.w3.org/1999/xlink" content-type="institution" xlink:title="Jeonbuk National University" id="ABBRID0EXBBG" xlink:type="simple">JNU</abbrev>), Mt. Gyeryong, <named-content xmlns:xlink="http://www.w3.org/1999/xlink" content-type="dwc:verbatimCoordinates" xlink:type="simple"><named-content content-type="geo-json" specific-use="{&#34;type&#34;:&#34;Point&#34;,&#34;coordinates&#34;:[127.214139,36.351917]}" id="NCID0E6BBG" xlink:type="simple">36°21'06.9"N, 127°12'50.9"E</named-content></named-content>, 290 m, 8 Jul 2009, <italic>S.S. Choi 4083</italic> (<abbrev xmlns:xlink="http://www.w3.org/1999/xlink" content-type="institution" xlink:title="Jeonbuk National University" id="ABBRID0EGCBG" xlink:type="simple">JNU</abbrev>); <bold>Gangwon-do</bold>: Mt. Seorak, <named-content xmlns:xlink="http://www.w3.org/1999/xlink" content-type="dwc:verbatimCoordinates" xlink:type="simple"><named-content content-type="geo-json" specific-use="{&#34;type&#34;:&#34;Point&#34;,&#34;coordinates&#34;:[128.395306,38.100778]}" id="NCID0EQCBG" xlink:type="simple">38°06'02.8"N, 128°23'43.1"E</named-content></named-content>, 840 m, 28 Aug 2009, <italic>S.S. Choi 4257</italic> (<abbrev xmlns:xlink="http://www.w3.org/1999/xlink" content-type="institution" xlink:title="Jeonbuk National University" id="ABBRID0EXCBG" xlink:type="simple">JNU</abbrev>), Mt. Seorak, <named-content xmlns:xlink="http://www.w3.org/1999/xlink" content-type="dwc:verbatimCoordinates" xlink:type="simple"><named-content content-type="geo-json" specific-use="{&#34;type&#34;:&#34;Point&#34;,&#34;coordinates&#34;:[128.426028,38.109917]}" id="NCID0E6CBG" xlink:type="simple">38°06'35.7"N, 128°25'33.7"E</named-content></named-content>, 1449 m, 21 Sep 2009, <italic>S.S. Choi 5146</italic> (<abbrev xmlns:xlink="http://www.w3.org/1999/xlink" content-type="institution" xlink:title="Jeonbuk National University" id="ABBRID0EGDBG" xlink:type="simple">JNU</abbrev>), Mt. Seorak, <named-content xmlns:xlink="http://www.w3.org/1999/xlink" content-type="dwc:verbatimCoordinates" xlink:type="simple"><named-content content-type="geo-json" specific-use="{&#34;type&#34;:&#34;Point&#34;,&#34;coordinates&#34;:[128.428417,38.132083]}" id="NCID0EODBG" xlink:type="simple">38°07'55.5"N, 128°25'42.3"E</named-content></named-content>, 805 m, 14 Oct 2010, <italic>S.S. Choi 8655</italic> (<abbrev xmlns:xlink="http://www.w3.org/1999/xlink" content-type="institution" xlink:title="Jeonbuk National University" id="ABBRID0EVDBG" xlink:type="simple">JNU</abbrev>); <bold>Gyeongsangbuk-do</bold>: Is. Ulleung, Mt. Mireuk, 26 Aug 2008, <italic>S.S. Choi site5-191</italic> (<abbrev xmlns:xlink="http://www.w3.org/1999/xlink" content-type="institution" xlink:title="Jeonbuk National University" id="ABBRID0E5DBG" xlink:type="simple">JNU</abbrev>), Seonginbong, 22 Aug 2008, <italic>S.S. Choi site6-48</italic> (<abbrev xmlns:xlink="http://www.w3.org/1999/xlink" content-type="institution" xlink:title="Jeonbuk National University" id="ABBRID0EFEBG" xlink:type="simple">JNU</abbrev>); <bold>Gyeongsangnam-do</bold>: Mt. Jiri, <named-content xmlns:xlink="http://www.w3.org/1999/xlink" content-type="dwc:verbatimCoordinates" xlink:type="simple"><named-content content-type="geo-json" specific-use="{&#34;type&#34;:&#34;Point&#34;,&#34;coordinates&#34;:[127.731722,35.334000]}" id="NCID0EPEBG" xlink:type="simple">35°20'02.4"N, 127°43'54.2"E</named-content></named-content>, 1720 m, 15 Jun 2009, <italic>S.S. Choi 3772</italic> (<abbrev xmlns:xlink="http://www.w3.org/1999/xlink" content-type="institution" xlink:title="Jeonbuk National University" id="ABBRID0EWEBG" xlink:type="simple">JNU</abbrev>); <bold>Jeju-do</bold>: Mt. Halla, <named-content xmlns:xlink="http://www.w3.org/1999/xlink" content-type="dwc:verbatimCoordinates" xlink:type="simple"><named-content content-type="geo-json" specific-use="{&#34;type&#34;:&#34;Point&#34;,&#34;coordinates&#34;:[126.535806,33.362583]}" id="NCID0EAFBG" xlink:type="simple">33°21'45.3"N, 126°32'08.9"E</named-content></named-content>, 1916 m, 8 Aug 2010, <italic>S.S. Choi 7757</italic> (<abbrev xmlns:xlink="http://www.w3.org/1999/xlink" content-type="institution" xlink:title="Jeonbuk National University" id="ABBRID0EHFBG" xlink:type="simple">JNU</abbrev>); <bold>Jeollabuk-do</bold>: Mt. Deogyu, 22 May 2008, <italic>S.S. Choi 545</italic> (<abbrev xmlns:xlink="http://www.w3.org/1999/xlink" content-type="institution" xlink:title="Jeonbuk National University" id="ABBRID0EQFBG" xlink:type="simple">JNU</abbrev>), Mt. Jeoksang, <named-content xmlns:xlink="http://www.w3.org/1999/xlink" content-type="dwc:verbatimCoordinates" xlink:type="simple"><named-content content-type="geo-json" specific-use="{&#34;type&#34;:&#34;Point&#34;,&#34;coordinates&#34;:[127.707306,35.956750]}" id="NCID0EYFBG" xlink:type="simple">35°57'24.3"N, 127°41'86.3"E</named-content></named-content>, 724 m, 18 Mar 2009, <italic>S.S. Choi 3416</italic> (<abbrev xmlns:xlink="http://www.w3.org/1999/xlink" content-type="institution" xlink:title="Jeonbuk National University" id="ABBRID0E6FBG" xlink:type="simple">JNU</abbrev>), Mt. Naejang, <named-content xmlns:xlink="http://www.w3.org/1999/xlink" content-type="dwc:verbatimCoordinates" xlink:type="simple"><named-content content-type="geo-json" specific-use="{&#34;type&#34;:&#34;Point&#34;,&#34;coordinates&#34;:[126.896194,35.487833]}" id="NCID0EHGBG" xlink:type="simple">35°29'16.2"N, 126°53'46.3"E</named-content></named-content>, 250 m, 16 Mar 2009, <italic>S.S. Choi 3482</italic> (<abbrev xmlns:xlink="http://www.w3.org/1999/xlink" content-type="institution" xlink:title="Jeonbuk National University" id="ABBRID0EOGBG" xlink:type="simple">JNU</abbrev>); <bold>Jeollanam-do</bold>: Mt. Dureun, 5 Feb 2009, <italic>S.S. Choi 3057</italic> (<abbrev xmlns:xlink="http://www.w3.org/1999/xlink" content-type="institution" xlink:title="Jeonbuk National University" id="ABBRID0EXGBG" xlink:type="simple">JNU</abbrev>), Mt. Jiri, <named-content xmlns:xlink="http://www.w3.org/1999/xlink" content-type="dwc:verbatimCoordinates" xlink:type="simple"><named-content content-type="geo-json" specific-use="{&#34;type&#34;:&#34;Point&#34;,&#34;coordinates&#34;:[127.533056,35.295556]}" id="NCID0E6GBG" xlink:type="simple">35°17'44.0"N, 127°31'59.0"E</named-content></named-content>, 1421 m, 29 Apr 2009, <italic>S.S. Choi 3537</italic> (<abbrev xmlns:xlink="http://www.w3.org/1999/xlink" content-type="institution" xlink:title="Jeonbuk National University" id="ABBRID0EGHBG" xlink:type="simple">JNU</abbrev>).</p></tp:treatment-sec><tp:treatment-sec sec-type="comments" id="SECID0ELHBG"><title>Comments.</title><p>This is a distinctive species belonging to the group of <italic><tp:taxon-name><tp:taxon-name-part taxon-name-part-type="genus" reg="Marsupella">Marsupella</tp:taxon-name-part></tp:taxon-name></italic> with conduplicate leaves. It may be mistaken for <italic><tp:taxon-name><tp:taxon-name-part taxon-name-part-type="genus" reg="Marsupella">M.</tp:taxon-name-part> <tp:taxon-name-part taxon-name-part-type="species" reg="koreana">koreana</tp:taxon-name-part></tp:taxon-name></italic> (distinguishing characters given under that species) or (less probably) for <italic><tp:taxon-name><tp:taxon-name-part taxon-name-part-type="genus" reg="Marsupella">M.</tp:taxon-name-part> <tp:taxon-name-part taxon-name-part-type="species" reg="yakushimensis">yakushimensis</tp:taxon-name-part></tp:taxon-name></italic>. The latter and <italic><tp:taxon-name><tp:taxon-name-part taxon-name-part-type="genus" reg="Marsupella">M.</tp:taxon-name-part> <tp:taxon-name-part taxon-name-part-type="species" reg="pseudofunckii">pseudofunckii</tp:taxon-name-part></tp:taxon-name></italic> share conduplicate leaves with not revolute margins, although being different in: 1) lobes are subequal in <italic><tp:taxon-name><tp:taxon-name-part taxon-name-part-type="genus" reg="Marsupella">M.</tp:taxon-name-part> <tp:taxon-name-part taxon-name-part-type="species" reg="yakushimensis">yakushimensis</tp:taxon-name-part></tp:taxon-name></italic>, but strongly unequal in <italic><tp:taxon-name><tp:taxon-name-part taxon-name-part-type="genus" reg="Marsupella">M.</tp:taxon-name-part> <tp:taxon-name-part taxon-name-part-type="species" reg="pseudofunckii">pseudofunckii</tp:taxon-name-part></tp:taxon-name></italic>, 2) leaf margin of <italic><tp:taxon-name><tp:taxon-name-part taxon-name-part-type="genus" reg="Marsupella">M.</tp:taxon-name-part> <tp:taxon-name-part taxon-name-part-type="species" reg="yakushimensis">yakushimensis</tp:taxon-name-part></tp:taxon-name></italic> is commonly undulate and lobe ends turned away of the stem, whereas leaf margin in <italic><tp:taxon-name><tp:taxon-name-part taxon-name-part-type="genus" reg="Marsupella">M.</tp:taxon-name-part> <tp:taxon-name-part taxon-name-part-type="species" reg="pseudofunckii">pseudofunckii</tp:taxon-name-part></tp:taxon-name></italic> is always plane and not reflexed away from the stem, 3) shoots of <italic><tp:taxon-name><tp:taxon-name-part taxon-name-part-type="genus" reg="Marsupella">M.</tp:taxon-name-part> <tp:taxon-name-part taxon-name-part-type="species" reg="pseudofunckii">pseudofunckii</tp:taxon-name-part></tp:taxon-name></italic> are strongly dilated to the perianth, versus almost stable shoot width in <italic><tp:taxon-name><tp:taxon-name-part taxon-name-part-type="genus" reg="Marsupella">M.</tp:taxon-name-part> <tp:taxon-name-part taxon-name-part-type="species" reg="yakushimensis">yakushimensis</tp:taxon-name-part></tp:taxon-name></italic>, 4) the width of sterile shoots of <italic><tp:taxon-name><tp:taxon-name-part taxon-name-part-type="genus" reg="Marsupella">M.</tp:taxon-name-part> <tp:taxon-name-part taxon-name-part-type="species" reg="pseudofunckii">pseudofunckii</tp:taxon-name-part></tp:taxon-name></italic> generally less than 0.6 mm, but in <italic><tp:taxon-name><tp:taxon-name-part taxon-name-part-type="genus" reg="Marsupella">M.</tp:taxon-name-part> <tp:taxon-name-part taxon-name-part-type="species" reg="yakushimensis">yakushimensis</tp:taxon-name-part></tp:taxon-name></italic> it commonly is more than 1.5 mm.</p></tp:treatment-sec><ref-list><ref id="B24"><mixed-citation xmlns:xlink="http://www.w3.org/1999/xlink" xlink:type="simple"><person-group><name name-style="western"><surname>Zhu</surname><given-names>R-L</given-names></name><name name-style="western"><surname>So</surname><given-names>ML</given-names></name><name name-style="western"><surname>Ye</surname><given-names>L-X</given-names></name></person-group> (<year>1998</year>) <article-title>A synopsis of the hepatic flora of Zhejiang, China.</article-title><source>The Journal of the Hattori Botanical Laboratory</source><volume>84</volume>: <fpage>159</fpage>–<lpage>174</lpage>.</mixed-citation></ref><ref id="B9"><mixed-citation xmlns:xlink="http://www.w3.org/1999/xlink" xlink:type="simple"><person-group><name name-style="western"><surname>Kim</surname><given-names>YH</given-names></name><name name-style="western"><surname>Hwang</surname><given-names>HJ</given-names></name></person-group> (<year>1991</year>) <source>Korean Spore Plant 8 (<tp:taxon-name><tp:taxon-name-part taxon-name-part-type="class">Hepaticae</tp:taxon-name-part></tp:taxon-name>).</source><publisher-name>Publishing House of Science on Encyclopodia</publisher-name>, <publisher-loc>Pyongyang</publisher-loc>, <size units="page">223 pp</size>.</mixed-citation></ref><ref id="B22"><mixed-citation xmlns:xlink="http://www.w3.org/1999/xlink" xlink:type="simple"><person-group><name name-style="western"><surname>Yamada</surname><given-names>K</given-names></name><name name-style="western"><surname>Choe</surname><given-names>DM</given-names></name></person-group> (<year>1997</year>) <article-title>A checklist of <tp:taxon-name><tp:taxon-name-part taxon-name-part-type="class">Hepaticae</tp:taxon-name-part></tp:taxon-name> and <tp:taxon-name><tp:taxon-name-part taxon-name-part-type="class">Anthocerotae</tp:taxon-name-part></tp:taxon-name> in the Korean peninsula.</article-title><source>The Journal of the Hattori Botanical Laboratory</source><volume>81</volume>: <fpage>175</fpage>–<lpage>242</lpage>.</mixed-citation></ref></ref-list></tp:taxon-treatment>
