# Supplementary material for: Revision of Gymnomitriaceae (Marchantiophyta) in the Korean Peninsula
Source: PhytoKeys. 2021 Apr 16;176:77–110. doi: 10.3897/phytokeys.176.62552 (PMC8065019; doi:10.3897/phytokeys.176.62552)
Supplement: XML Treatment for Marsupella tubulosa [file phytokeys.176.62552-treatment6.xml]

<!DOCTYPE tp:taxon-treatment
  PUBLIC "-//TaxonX//DTD Taxonomic Treatment Publishing DTD v0 20100105//EN" "tax-treatment-NSO.dtd">
<tp:taxon-treatment xmlns:tp="http://www.plazi.org/taxpub"><tp:treatment-meta><kwd-group><label>Taxon classification</label><kwd><named-content xmlns:xlink="http://www.w3.org/1999/xlink" content-type="kingdom">Plantae</named-content></kwd><kwd><named-content xmlns:xlink="http://www.w3.org/1999/xlink" content-type="order">Jungermanniales</named-content></kwd><kwd><named-content xmlns:xlink="http://www.w3.org/1999/xlink" content-type="family">Gymnomitriaceae</named-content></kwd></kwd-group><mixed-citation publication-type="journal"><person-group><name><surname>Bakalin</surname><given-names>Vadim</given-names></name><name><surname>Choi</surname><given-names>Seung Se</given-names></name><name><surname>Park</surname><given-names>Seung Jin</given-names></name></person-group><article-title>Revision of <tp:taxon-name><tp:taxon-name-part taxon-name-part-type="family">Gymnomitriaceae</tp:taxon-name-part></tp:taxon-name> (<tp:taxon-name><tp:taxon-name-part taxon-name-part-type="phylum">Marchantiophyta</tp:taxon-name-part></tp:taxon-name>) in the Korean Peninsula</article-title><source>PhytoKeys</source><day>16</day><month>4</month><year>2021</year><volume>176</volume><fpage>77</fpage><lpage>110</lpage><pub-id pub-id-type="doi">10.3897/phytokeys.176.62552</pub-id></mixed-citation></tp:treatment-meta><tp:nomenclature><tp:taxon-name><object-id xmlns:xlink="http://www.w3.org/1999/xlink" content-type="arpha" xlink:type="simple">C8952539-9EB9-56C9-97DA-E7DF0B253ECF</object-id>
            <tp:taxon-name-part taxon-name-part-type="genus" reg="Marsupella">Marsupella</tp:taxon-name-part>
            <tp:taxon-name-part taxon-name-part-type="species" reg="tubulosa">tubulosa</tp:taxon-name-part>
          </tp:taxon-name><tp:taxon-authority>Steph., Bull. Herb. Boiss. 5: 99, 1897</tp:taxon-authority><xref ref-type="fig" rid="F5">Figure 5</xref><tp:nomenclature-citation-list><tp:nomenclature-citation><tp:taxon-name>
                <tp:taxon-name-part taxon-name-part-type="genus" reg="Marsupella">Marsupella</tp:taxon-name-part> <tp:taxon-name-part taxon-name-part-type="species" reg="emarginata">emarginata</tp:taxon-name-part> <tp:taxon-name-part taxon-name-part-type="infraspecific-rank">var.</tp:taxon-name-part> <tp:taxon-name-part taxon-name-part-type="variety" reg="tubulosa">tubulosa</tp:taxon-name-part></tp:taxon-name><comment>(Steph.) N.Kitag., Mem. Coll. Sci. Kyoto Imp. Univ., Ser. B, Biol. 27: 77, 1960.</comment></tp:nomenclature-citation></tp:nomenclature-citation-list></tp:nomenclature><tp:treatment-sec sec-type="material" id="SECID0ENNBG"><title>Type.</title><p>Japan, Unzen, 5 Mar 1895, <italic>Faurie 15385</italic> (<bold><italic>lectotype</italic></bold> (designated here) G [15042/00061032!])</p></tp:treatment-sec><tp:treatment-sec sec-type="description" id="SECID0EYNBG"><title>Description.</title><p>Plants merely rigid, forming loose patches, deep green-brown, purple-brown, purple-green, or rarely greenish (actually plants extracted from the patch yellowish brownish in general, but with purple-rusty coloration in apices and upper parts of insolated leaves that gives expression of purple-brown color of patch), or yellowish greenish, pale brownish with purple tint in apical parts, rarer brownish greenish without purple or rusty pigmentation; 0.6–1.2 mm wide (the largest lax plants up to 1.3–1.5 mm) and 5.0–15.0 mm long. Rhizoids nearly absent or few, colorless. Stem brownish, not branched or branched as ventral leafless stolons (rarely becoming to normal branch) or more commonly as subfloral ventral or lateral innovations; transversely elliptic in cross section, 160.0–180.0 μm high and 200.0–250.0 μm wide (depauperate shoots omitted), differentiated into strata; hyaloderm with external wall thin, radial walls thin to unequally thickened (becoming thicker inward), inner wall thick, 15.0–20.0 μm along margin; scleroderm in (1–)2 rows of cells, cells thick-walled, but not so strongly as in <italic><tp:taxon-name><tp:taxon-name-part taxon-name-part-type="genus" reg="Marsupella">M.</tp:taxon-name-part> <tp:taxon-name-part taxon-name-part-type="species" reg="apertifolia">apertifolia</tp:taxon-name-part></tp:taxon-name></italic>; inner cells thin to slightly thickened, trigones moderate in size, concave, 12.0–18.0 μm in diameter. Leaves contiguous to distant, sometimes ‘enclosed’ one to another, concave to almost flattened in upper half, transversely inserted, evidently or very loosely sheathing stem in the base, obliquely (rarely erect) spreading, subtransversely to obliquely oriented, suborbicular to widely ovate, margin flat to loosely recurved near base (especially in the leaves sheathing the stem), divided into two unequal (rarely subequal) lobes by widely V- to <bold>γ</bold>-shaped sinus descending to 1/7–1/5(1/4) of leaf length, lobe apex couple-shaped, obtuse to acute. Cells in the midleaf shortly oblong, 10.0–20.0(–25.0) × 8.0–16.0(–18.0) μm, walls thin to slightly thickened, trigones large to (rarer) moderate in size, convex to bulging, cuticle smooth; cells along leaf margin 6.0–12.0 μm, walls thin to slightly (to strongly and unequally) thickened in tangential walls, trigones moderate to large, concave to slightly convex, tangentially sometimes confluent; cells in lobe middle oblong, 15.0–22.0 × 8.0–13.0 μm, walls thin to slightly thickened, trigones moderate to large, convex to triangle. Oil-bodies in the midleaf cells 2(–3) per cell, biconcentric (at least (30–)70%), finely to normally papillose, spherical, ca. 5.0 μm in diameter to oblong, 7.5–12.5 × 5.0–7.5 μm. Dioicous. Androecia intercalary, with 1–3 or 3–5 pairs of bracts, different generations divided by 4–8 pairs of sterile leaves, spicate, 3–5-androus, stalk biseriate, 75.0–100.0 μm long, body ellipsoidal, ca. 140.0 × 115.0 μm; bracts spoon-shaped, nearly subquadrate when flattened, with deflexed to erect-spreading lobes. Perianth onion-shaped, hidden within bracts, ca. 300.0 × 500.0 μm; perigynium 500.0–700.0 μm long, with (1–)2 pairs of bracts; bracts sheathing perianth near base and erect spreading in upper 1/3–1/2. Capsule elliptic, outer layer cells rectangular, 27.0–50.0 × 20.0–25 μm, with 2(–4) nodular thickenings in vertical walls and 1(–3) thickenings in horizontal wall; inner cells elongate and flexuous, 45.0–63.0 × 7.0–10.0 μm, with 7–10 sometimes bifurcate semicircular bands. Elaters (2–)3-spiral, 150.0–180.0 × 7.0–8.0 μm. Spores brown, papillose, spherical, 10.0–12.0 μm in diameter.</p><fig id="F5" position="float" orientation="portrait"><object-id xmlns:xlink="http://www.w3.org/1999/xlink" content-type="doi" xlink:type="simple">10.3897/phytokeys.176.62552.figure5</object-id><object-id xmlns:xlink="http://www.w3.org/1999/xlink" content-type="arpha" xlink:type="simple">78B4883D-4A89-57A7-8E40-E548B443A12A</object-id><label>Figure 5.</label><caption><p><italic><tp:taxon-name><tp:taxon-name-part taxon-name-part-type="genus" reg="Marsupella">Marsupella</tp:taxon-name-part> <tp:taxon-name-part taxon-name-part-type="species" reg="tubulosa">tubulosa</tp:taxon-name-part></tp:taxon-name></italic> Steph. <bold>A</bold> gynoecium longitudinal section <bold>B</bold> stem cross section (fragment) <bold>C</bold> plant habit, dorsal view <bold>D</bold> leaf margin cells <bold>E, F</bold> leaves <bold>G</bold> elater, <bold>H</bold> midleaf cells. Scale bars: 1 mm (<bold>A, C, E, F</bold>); b 100 µm (<bold>B, D, G, H</bold>). All from <italic>Choi 3732</italic> (<abbrev xmlns:xlink="http://www.w3.org/1999/xlink" content-type="institution" xlink:title="Jeonbuk National University" id="ABBRID0ESPBG" xlink:type="simple">JNU</abbrev>).</p></caption><graphic xmlns:xlink="http://www.w3.org/1999/xlink" xlink:href="phytokeys-176-077-g005.jpg" position="float" orientation="portrait" xlink:type="simple" id="oo_532350.jpg"><uri content-type="original_file" xlink:type="simple">https://binary.pensoft.net/fig/532350</uri></graphic></fig></tp:treatment-sec><tp:treatment-sec sec-type="ecology" id="SECID0E3PBG"><title>Ecology.</title><p>Acidophilic meso- to hygrophyte. The species occupies sandy soils and mineral substrates, over wet to moist, and sometimes mesic cliffs, being most common along streams near running water. In drier habitats, it is commonly associated with <italic><tp:taxon-name><tp:taxon-name-part taxon-name-part-type="genus" reg="Odontoschisma">Odontoschisma</tp:taxon-name-part> <tp:taxon-name-part taxon-name-part-type="species" reg="pseudogrossiverrucosum">pseudogrossiverrucosum</tp:taxon-name-part></tp:taxon-name></italic>, <italic><tp:taxon-name><tp:taxon-name-part taxon-name-part-type="genus" reg="Cheilolejeunea">Cheilolejeunea</tp:taxon-name-part> <tp:taxon-name-part taxon-name-part-type="species" reg="obtusifolia">obtusifolia</tp:taxon-name-part></tp:taxon-name></italic>, and rarely with <italic><tp:taxon-name><tp:taxon-name-part taxon-name-part-type="genus" reg="Microlejeunea">Microlejeunea</tp:taxon-name-part> <tp:taxon-name-part taxon-name-part-type="species" reg="punctiformis">punctiformis</tp:taxon-name-part></tp:taxon-name></italic>, <italic><tp:taxon-name><tp:taxon-name-part taxon-name-part-type="genus" reg="Cephaloziella">Cephaloziella</tp:taxon-name-part></tp:taxon-name></italic> spp., <italic><tp:taxon-name><tp:taxon-name-part taxon-name-part-type="genus" reg="Gymnomitrion">Gymnomitrion</tp:taxon-name-part> <tp:taxon-name-part taxon-name-part-type="species" reg="faurianum">faurianum</tp:taxon-name-part></tp:taxon-name></italic>. In wetter habitats <italic><tp:taxon-name><tp:taxon-name-part taxon-name-part-type="genus" reg="Marsupella">M.</tp:taxon-name-part> <tp:taxon-name-part taxon-name-part-type="species" reg="tubulosa">tubulosa</tp:taxon-name-part></tp:taxon-name></italic> sometimes grows intermixed with <italic><tp:taxon-name><tp:taxon-name-part taxon-name-part-type="genus" reg="Solenostoma">Solenostoma</tp:taxon-name-part> <tp:taxon-name-part taxon-name-part-type="species" reg="minutissimum">minutissimum</tp:taxon-name-part></tp:taxon-name></italic>, <italic><tp:taxon-name><tp:taxon-name-part taxon-name-part-type="genus" reg="Lophocolea">Lophocolea</tp:taxon-name-part> <tp:taxon-name-part taxon-name-part-type="species" reg="horikowana">horikowana</tp:taxon-name-part></tp:taxon-name></italic>, <italic><tp:taxon-name><tp:taxon-name-part taxon-name-part-type="genus" reg="Marsupella">Marsupella</tp:taxon-name-part> <tp:taxon-name-part taxon-name-part-type="species" reg="pseudofunckii">pseudofunckii</tp:taxon-name-part></tp:taxon-name></italic>, and <italic><tp:taxon-name><tp:taxon-name-part taxon-name-part-type="genus" reg="Marsupella">M.</tp:taxon-name-part> <tp:taxon-name-part taxon-name-part-type="species" reg="koreana">koreana</tp:taxon-name-part></tp:taxon-name></italic>.</p></tp:treatment-sec><tp:treatment-sec sec-type="distribution" id="SECID0EMTBG"><title>Distribution.</title><p>The distribution of the species is confined to insular and peninsular areas in Amphi-Pacific Boreal and Temperate Eastern Asia, while the records provided by Bakalin, (2010), <xref ref-type="bibr" rid="B4">Cherdantseva and Gambaryan (1986)</xref>, <xref ref-type="bibr" rid="B6">Gambaryan (1992</xref>, <xref ref-type="bibr" rid="B7">2001</xref>), <xref ref-type="bibr" rid="B11">Konstantinova et al. (2002)</xref> for the Russian Far East continental mainland are likely incorrect. This species is strikingly characterized by biconcentric oil bodies – an uncommon feature in <italic><tp:taxon-name><tp:taxon-name-part taxon-name-part-type="genus" reg="Marsupella">Marsupella</tp:taxon-name-part></tp:taxon-name></italic> that has never been reported from continental Asia or from North America. This suggests the reports of the species in <xref ref-type="bibr" rid="B17">Schuster (1974)</xref> for North America and Schljakov (1981) for Russian Asia are incorrect. We suggest the ‘true’ <italic><tp:taxon-name><tp:taxon-name-part taxon-name-part-type="genus" reg="Marsupella">M.</tp:taxon-name-part> <tp:taxon-name-part taxon-name-part-type="species" reg="tubulosa">tubulosa</tp:taxon-name-part></tp:taxon-name></italic> (the type is from Honshu) occurs only in Japan, Kurils, Kamchatka and the Korean Peninsula, as well as probably in China (Anhui, Taiwan), from where, unfortunately, oil bodies were not studied. All specimens collected in the continental mainland of the Russian Far East and checked alive had non-biconcentric oil bodies, whereas specimens from peninsular and insular parts of the Far East possess biconcentric oil bodies. The species was recorded for nearly all provinces of the Korean Peninsula (Jeju-do, Gyeongsangnam-do, Gyeongsangbuk-do, Chungcheongnam-do, Chungcheongbuk-do, Gyeonggi-do, Gangwon-do, Pyeonganbuk-do, Hamgyeongnam-do, Hamgyeongbuk-do: <xref ref-type="bibr" rid="B22">Yamada and Choe 1997</xref>; <xref ref-type="bibr" rid="B9">Kim and Hwang 1991</xref>) and was confirmed for most of the provinces in the southern part of the peninsula.</p></tp:treatment-sec><tp:treatment-sec sec-type="material" id="SECID0EAVBG"><title>Specimens examined.</title><p><bold>Chungcheongnam-do</bold>: Mt. Daedun, <named-content xmlns:xlink="http://www.w3.org/1999/xlink" content-type="dwc:verbatimCoordinates" xlink:type="simple"><named-content content-type="geo-json" specific-use="{&#34;type&#34;:&#34;Point&#34;,&#34;coordinates&#34;:[127.308083,36.134139]}" id="NCID0ELVBG" xlink:type="simple">36°08'02.9"N, 127°18'29.1"E</named-content></named-content>, 343 m, 31 Mar 2009, <italic>S.S. Choi 3399</italic> (<abbrev xmlns:xlink="http://www.w3.org/1999/xlink" content-type="institution" xlink:title="Jeonbuk National University" id="ABBRID0ESVBG" xlink:type="simple">JNU</abbrev>), Mt. Gyeryong, <named-content xmlns:xlink="http://www.w3.org/1999/xlink" content-type="dwc:verbatimCoordinates" xlink:type="simple"><named-content content-type="geo-json" specific-use="{&#34;type&#34;:&#34;Point&#34;,&#34;coordinates&#34;:[127.214139,36.351917]}" id="NCID0E1VBG" xlink:type="simple">36°21'06.9"N, 127°12'50.9"E</named-content></named-content>, 290 m, 8 Jul 2009, <italic>S.S. Choi 4098</italic> (<abbrev xmlns:xlink="http://www.w3.org/1999/xlink" content-type="institution" xlink:title="Jeonbuk National University" id="ABBRID0EBWBG" xlink:type="simple">JNU</abbrev>); <bold>Gangwon-do</bold>: Mt. Seorak, <named-content xmlns:xlink="http://www.w3.org/1999/xlink" content-type="dwc:verbatimCoordinates" xlink:type="simple"><named-content content-type="geo-json" specific-use="{&#34;type&#34;:&#34;Point&#34;,&#34;coordinates&#34;:[128.395306,38.100778]}" id="NCID0ELWBG" xlink:type="simple">38°06'02.8"N, 128°23'43.1"E</named-content></named-content>, 840 m, 28 Aug 2009, <italic>S.S. Choi 4258</italic> (<abbrev xmlns:xlink="http://www.w3.org/1999/xlink" content-type="institution" xlink:title="Jeonbuk National University" id="ABBRID0ESWBG" xlink:type="simple">JNU</abbrev>), Mt. Seorak, <named-content xmlns:xlink="http://www.w3.org/1999/xlink" content-type="dwc:verbatimCoordinates" xlink:type="simple"><named-content content-type="geo-json" specific-use="{&#34;type&#34;:&#34;Point&#34;,&#34;coordinates&#34;:[128.415611,38.111028]}" id="NCID0E1WBG" xlink:type="simple">38°06'39.7"N, 128°24'56.2"E</named-content></named-content>, 1347 m, 21 Sep 2009, <italic>S.S. Choi 5095</italic> (<abbrev xmlns:xlink="http://www.w3.org/1999/xlink" content-type="institution" xlink:title="Jeonbuk National University" id="ABBRID0EBXBG" xlink:type="simple">JNU</abbrev>), Mt. Seorak, <named-content xmlns:xlink="http://www.w3.org/1999/xlink" content-type="dwc:verbatimCoordinates" xlink:type="simple"><named-content content-type="geo-json" specific-use="{&#34;type&#34;:&#34;Point&#34;,&#34;coordinates&#34;:[128.457694,38.122500]}" id="NCID0EJXBG" xlink:type="simple">38°07'21.0"N, 128°27'27.7"E</named-content></named-content>, 1649 m, 21 Sep 2009, <italic>S.S. Choi 5175</italic> (<abbrev xmlns:xlink="http://www.w3.org/1999/xlink" content-type="institution" xlink:title="Jeonbuk National University" id="ABBRID0EQXBG" xlink:type="simple">JNU</abbrev>); <bold>Gyeongsangbuk-do</bold>: Is. Ulleung, Seonginbong, <named-content xmlns:xlink="http://www.w3.org/1999/xlink" content-type="dwc:verbatimCoordinates" xlink:type="simple"><named-content content-type="geo-json" specific-use="{&#34;type&#34;:&#34;Point&#34;,&#34;coordinates&#34;:[130.876500,37.494306]}" id="NCID0E1XBG" xlink:type="simple">37°29'39.5"N, 130°52'35.4"E</named-content></named-content>, 845 m, 20 Oct 2010, <italic>S.S. Choi 8712</italic> (<abbrev xmlns:xlink="http://www.w3.org/1999/xlink" content-type="institution" xlink:title="Jeonbuk National University" id="ABBRID0EBYBG" xlink:type="simple">JNU</abbrev>), <named-content xmlns:xlink="http://www.w3.org/1999/xlink" content-type="dwc:verbatimCoordinates" xlink:type="simple"><named-content content-type="geo-json" specific-use="{&#34;type&#34;:&#34;Point&#34;,&#34;coordinates&#34;:[130.866944,37.498306]}" id="NCID0EJYBG" xlink:type="simple">37°29'53.9"N, 130°52'01.0"E</named-content></named-content>, 977 m, 20 Oct 2010, <italic>S.S. Choi 8744</italic> (<abbrev xmlns:xlink="http://www.w3.org/1999/xlink" content-type="institution" xlink:title="Jeonbuk National University" id="ABBRID0EQYBG" xlink:type="simple">JNU</abbrev>); <bold>Gyeongsangnam-do</bold>: Mt, Gaya, <named-content xmlns:xlink="http://www.w3.org/1999/xlink" content-type="dwc:verbatimCoordinates" xlink:type="simple"><named-content content-type="geo-json" specific-use="{&#34;type&#34;:&#34;Point&#34;,&#34;coordinates&#34;:[128.122750,35.814972]}" id="NCID0E1YBG" xlink:type="simple">35°48'53.9"N, 128°07'21.9"E</named-content></named-content>, 1116 m, 8 Sep 2009, <italic>S.S. Choi 4361</italic> (<abbrev xmlns:xlink="http://www.w3.org/1999/xlink" content-type="institution" xlink:title="Jeonbuk National University" id="ABBRID0EBZBG" xlink:type="simple">JNU</abbrev>), <named-content xmlns:xlink="http://www.w3.org/1999/xlink" content-type="dwc:verbatimCoordinates" xlink:type="simple"><named-content content-type="geo-json" specific-use="{&#34;type&#34;:&#34;Point&#34;,&#34;coordinates&#34;:[128.124306,35.820778]}" id="NCID0EJZBG" xlink:type="simple">35°49'14.8"N, 128°07'27.5"E</named-content></named-content>, 1313 m, 8 Sep 2009, <italic>S.S. Choi 4376</italic> (<abbrev xmlns:xlink="http://www.w3.org/1999/xlink" content-type="institution" xlink:title="Jeonbuk National University" id="ABBRID0EQZBG" xlink:type="simple">JNU</abbrev>), Mt. Jiri, <named-content xmlns:xlink="http://www.w3.org/1999/xlink" content-type="dwc:verbatimCoordinates" xlink:type="simple"><named-content content-type="geo-json" specific-use="{&#34;type&#34;:&#34;Point&#34;,&#34;coordinates&#34;:[127.739472,35.314417]}" id="NCID0EYZBG" xlink:type="simple">35°18'51.9"N, 127°44'22.1"E</named-content></named-content>, 848 m, 13 Jun 2009, <italic>S.S. Choi 3641</italic> (<abbrev xmlns:xlink="http://www.w3.org/1999/xlink" content-type="institution" xlink:title="Jeonbuk National University" id="ABBRID0E6ZBG" xlink:type="simple">JNU</abbrev>), <named-content xmlns:xlink="http://www.w3.org/1999/xlink" content-type="dwc:verbatimCoordinates" xlink:type="simple"><named-content content-type="geo-json" specific-use="{&#34;type&#34;:&#34;Point&#34;,&#34;coordinates&#34;:[127.735583,35.330750]}" id="NCID0EH1BG" xlink:type="simple">35°19'50.7"N, 127°44'08.1"E</named-content></named-content>, 1540 m, 14 Jun 2009, <italic>S.S. Choi 3732</italic> (<abbrev xmlns:xlink="http://www.w3.org/1999/xlink" content-type="institution" xlink:title="Jeonbuk National University" id="ABBRID0EO1BG" xlink:type="simple">JNU</abbrev>); <bold>Jeju-do</bold>: Bolre Oreum, <named-content xmlns:xlink="http://www.w3.org/1999/xlink" content-type="dwc:verbatimCoordinates" xlink:type="simple"><named-content content-type="geo-json" specific-use="{&#34;type&#34;:&#34;Point&#34;,&#34;coordinates&#34;:[126.469500,33.355778]}" id="NCID0EY1BG" xlink:type="simple">33°21'20.8"N, 126°28'10.2"E</named-content></named-content>, 1145 m, 5 Sep 2012, <italic>S.S. Choi 120721</italic> (<abbrev xmlns:xlink="http://www.w3.org/1999/xlink" content-type="institution" xlink:title="Jeonbuk National University" id="ABBRID0E61BG" xlink:type="simple">JNU</abbrev>), Erimok valley, <named-content xmlns:xlink="http://www.w3.org/1999/xlink" content-type="dwc:verbatimCoordinates" xlink:type="simple"><named-content content-type="geo-json" specific-use="{&#34;type&#34;:&#34;Point&#34;,&#34;coordinates&#34;:[126.511181,33.366556]}" id="NCID0EH2BG" xlink:type="simple">33°21'59.6"N, 126°30'40.25"E</named-content></named-content>, 1613 m, 6 Sep 2012, <italic>S.S. Choi 20795</italic> (<abbrev xmlns:xlink="http://www.w3.org/1999/xlink" content-type="institution" xlink:title="Jeonbuk National University" id="ABBRID0EO2BG" xlink:type="simple">JNU</abbrev>), Mt. Halla, <named-content xmlns:xlink="http://www.w3.org/1999/xlink" content-type="dwc:verbatimCoordinates" xlink:type="simple"><named-content content-type="geo-json" specific-use="{&#34;type&#34;:&#34;Point&#34;,&#34;coordinates&#34;:[126.539417,33.361972]}" id="NCID0EW2BG" xlink:type="simple">33°21'43.1"N, 126°32'21.9"E</named-content></named-content>, 1835 m, 8 Aug 2010, <italic>S.S. Choi 7745</italic> (<abbrev xmlns:xlink="http://www.w3.org/1999/xlink" content-type="institution" xlink:title="Jeonbuk National University" id="ABBRID0E42BG" xlink:type="simple">JNU</abbrev>), Musu stream, <named-content xmlns:xlink="http://www.w3.org/1999/xlink" content-type="dwc:verbatimCoordinates" xlink:type="simple"><named-content content-type="geo-json" specific-use="{&#34;type&#34;:&#34;Point&#34;,&#34;coordinates&#34;:[126.449000,33.418889]}" id="NCID0EF3BG" xlink:type="simple">33°25'08.0"N, 126°26'56.4"E</named-content></named-content>, 495 m, 28 Oct 2010, <italic>S.S. Choi 8827</italic> (<abbrev xmlns:xlink="http://www.w3.org/1999/xlink" content-type="institution" xlink:title="Jeonbuk National University" id="ABBRID0EM3BG" xlink:type="simple">JNU</abbrev>), Suak valley, <named-content xmlns:xlink="http://www.w3.org/1999/xlink" content-type="dwc:verbatimCoordinates" xlink:type="simple"><named-content content-type="geo-json" specific-use="{&#34;type&#34;:&#34;Point&#34;,&#34;coordinates&#34;:[126.610500,33.337222]}" id="NCID0EU3BG" xlink:type="simple">33°20'14.0"N, 126°36'37.8"E</named-content></named-content>, 523 m, 29 Oct 2010, <italic>S.S. Choi 8879</italic> (<abbrev xmlns:xlink="http://www.w3.org/1999/xlink" content-type="institution" xlink:title="Jeonbuk National University" id="ABBRID0E23BG" xlink:type="simple">JNU</abbrev>); <bold>Jeollabuk-do</bold>: Mt. Deogyu, 30 Jun 2008, <italic>S.S. Choi 887</italic> (<abbrev xmlns:xlink="http://www.w3.org/1999/xlink" content-type="institution" xlink:title="Jeonbuk National University" id="ABBRID0EE4BG" xlink:type="simple">JNU</abbrev>), Mt. Jiri, <named-content xmlns:xlink="http://www.w3.org/1999/xlink" content-type="dwc:verbatimCoordinates" xlink:type="simple"><named-content content-type="geo-json" specific-use="{&#34;type&#34;:&#34;Point&#34;,&#34;coordinates&#34;:[127.529861,35.318361]}" id="NCID0EM4BG" xlink:type="simple">35°19'06.1"N, 127°31'47.5"E</named-content></named-content>, 781 m, 20 Jun 2009, <italic>S.S. Choi 3993</italic> (<abbrev xmlns:xlink="http://www.w3.org/1999/xlink" content-type="institution" xlink:title="Jeonbuk National University" id="ABBRID0ET4BG" xlink:type="simple">JNU</abbrev>); <bold>Jeollanam-do</bold>: Mt. Dureun, 5 Feb 2009, <italic>S.S. Choi 3061</italic> (<abbrev xmlns:xlink="http://www.w3.org/1999/xlink" content-type="institution" xlink:title="Jeonbuk National University" id="ABBRID0E34BG" xlink:type="simple">JNU</abbrev>), Mt. Jogyeo, <named-content xmlns:xlink="http://www.w3.org/1999/xlink" content-type="dwc:verbatimCoordinates" xlink:type="simple"><named-content content-type="geo-json" specific-use="{&#34;type&#34;:&#34;Point&#34;,&#34;coordinates&#34;:[127.281028,34.997667]}" id="NCID0EE5BG" xlink:type="simple">34°59'51.6"N, 127°16'51.7"E</named-content></named-content>, 288 m, 7 Dec 2010, <italic>S.S. Choi 9094</italic> (<abbrev xmlns:xlink="http://www.w3.org/1999/xlink" content-type="institution" xlink:title="Jeonbuk National University" id="ABBRID0EL5BG" xlink:type="simple">JNU</abbrev>).</p></tp:treatment-sec><tp:treatment-sec sec-type="comments" id="SECID0EQ5BG"><title>Comments.</title><p>This species may be confused with at least three other species: <italic><tp:taxon-name><tp:taxon-name-part taxon-name-part-type="genus" reg="Marsupella">Marsupella</tp:taxon-name-part> <tp:taxon-name-part taxon-name-part-type="species" reg="koreana">koreana</tp:taxon-name-part></tp:taxon-name></italic>, <italic><tp:taxon-name><tp:taxon-name-part taxon-name-part-type="genus" reg="Marsupella">M.</tp:taxon-name-part> <tp:taxon-name-part taxon-name-part-type="species" reg="apertifolia">apertifolia</tp:taxon-name-part></tp:taxon-name></italic>, and <italic><tp:taxon-name><tp:taxon-name-part taxon-name-part-type="genus" reg="Marsupella">M.</tp:taxon-name-part> <tp:taxon-name-part taxon-name-part-type="species" reg="emarginata">emarginata</tp:taxon-name-part></tp:taxon-name></italic>, though the last is not known from the Korean Peninsula. The distinctions between the former two are mentioned under those species. The species differs from <italic><tp:taxon-name><tp:taxon-name-part taxon-name-part-type="genus" reg="Marsupella">M.</tp:taxon-name-part> <tp:taxon-name-part taxon-name-part-type="species" reg="emarginata">emarginata</tp:taxon-name-part></tp:taxon-name></italic> (with which <italic><tp:taxon-name><tp:taxon-name-part taxon-name-part-type="genus" reg="Marsupella">M.</tp:taxon-name-part> <tp:taxon-name-part taxon-name-part-type="species" reg="tubulosa">tubulosa</tp:taxon-name-part></tp:taxon-name></italic> was probably confused in parts outside of oceanic/suboceanic Eastern Asia) in biconcentric oil bodies (versus oil bodies without the central eye) and commonly obliquely oriented leaves that are not closely sheathing the stem in the base (versus transversely oriented leaves with leaves closely sheathing the stem near base). The latter feature is surely quantitative and variation in leaf orientation occurs within the two species.</p></tp:treatment-sec><ref-list><ref id="B4"><mixed-citation xmlns:xlink="http://www.w3.org/1999/xlink" xlink:type="simple"><person-group><name name-style="western"><surname>Cherdantseva</surname><given-names>VY</given-names></name><name name-style="western"><surname>Gambaryan</surname><given-names>SK</given-names></name></person-group> (<year>1986</year>) Bryophytes. Flora i rastitil’nost’ Bol’shekhekhcirskogo zapovednica. Dal’nauka, Vladivostok, 79–101.</mixed-citation></ref><ref id="B6"><mixed-citation xmlns:xlink="http://www.w3.org/1999/xlink" xlink:type="simple"><person-group><name name-style="western"><surname>Gambaryan</surname><given-names>SK</given-names></name></person-group> (<year>1992</year>) <source><tp:taxon-name><tp:taxon-name-part taxon-name-part-type="class">Anthocerotae</tp:taxon-name-part></tp:taxon-name> and <tp:taxon-name><tp:taxon-name-part taxon-name-part-type="class">Hepaticae</tp:taxon-name-part></tp:taxon-name> of Southern Primorye.</source><publisher-name>Dal’nauka</publisher-name>, <publisher-loc>Vladivostok</publisher-loc>, <size units="page">175 pp</size>.</mixed-citation></ref><ref id="B7"><mixed-citation xmlns:xlink="http://www.w3.org/1999/xlink" xlink:type="simple"><person-group><name name-style="western"><surname>Gambaryan</surname><given-names>SK</given-names></name></person-group> (<year>2001</year>) <article-title>Liverworts of the Sikhote-Alin Reserve (Primorsky Territory).</article-title><source>Arctoa</source><volume>10</volume>(<issue>1</issue>): <fpage>31</fpage>–<lpage>42</lpage>. <ext-link xlink:type="simple" ext-link-type="doi" xlink:href="10.15298/arctoa.10.04">https://doi.org/10.15298/arctoa.10.04</ext-link></mixed-citation></ref><ref id="B11"><mixed-citation xmlns:xlink="http://www.w3.org/1999/xlink" xlink:type="simple"><person-group><name name-style="western"><surname>Konstantinova</surname><given-names>NA</given-names></name><name name-style="western"><surname>Bakalin</surname><given-names>VA</given-names></name><name name-style="western"><surname>Potemkin</surname><given-names>AD</given-names></name><name name-style="western"><surname>Ignatov</surname><given-names>MS</given-names></name></person-group> (<year>2002</year>) <article-title>Hepatic flora of Upper Bureya River (Russian Far East).</article-title><source>Arctoa</source><volume>11</volume>(<issue>1</issue>): <fpage>393</fpage>–<lpage>398</lpage>. <ext-link xlink:type="simple" ext-link-type="doi" xlink:href="10.15298/arctoa.11.25">https://doi.org/10.15298/arctoa.11.25</ext-link></mixed-citation></ref><ref id="B17"><mixed-citation xmlns:xlink="http://www.w3.org/1999/xlink" xlink:type="simple"><person-group><name name-style="western"><surname>Schuster</surname><given-names>RM</given-names></name></person-group> (<year>1974</year>) <source>The <tp:taxon-name><tp:taxon-name-part taxon-name-part-type="class">Hepaticae</tp:taxon-name-part></tp:taxon-name> and <tp:taxon-name><tp:taxon-name-part taxon-name-part-type="class">Anthocerotae</tp:taxon-name-part></tp:taxon-name> of North America East of the Hundredth Meridian. Vol. 3.</source><publisher-name>Columbia University Press</publisher-name>, <publisher-loc>New York and London</publisher-loc>, <size units="page">880 pp</size>.</mixed-citation></ref><ref id="B22"><mixed-citation xmlns:xlink="http://www.w3.org/1999/xlink" xlink:type="simple"><person-group><name name-style="western"><surname>Yamada</surname><given-names>K</given-names></name><name name-style="western"><surname>Choe</surname><given-names>DM</given-names></name></person-group> (<year>1997</year>) <article-title>A checklist of <tp:taxon-name><tp:taxon-name-part taxon-name-part-type="class">Hepaticae</tp:taxon-name-part></tp:taxon-name> and <tp:taxon-name><tp:taxon-name-part taxon-name-part-type="class">Anthocerotae</tp:taxon-name-part></tp:taxon-name> in the Korean peninsula.</article-title><source>The Journal of the Hattori Botanical Laboratory</source><volume>81</volume>: <fpage>175</fpage>–<lpage>242</lpage>.</mixed-citation></ref><ref id="B9"><mixed-citation xmlns:xlink="http://www.w3.org/1999/xlink" xlink:type="simple"><person-group><name name-style="western"><surname>Kim</surname><given-names>YH</given-names></name><name name-style="western"><surname>Hwang</surname><given-names>HJ</given-names></name></person-group> (<year>1991</year>) <source>Korean Spore Plant 8 (<tp:taxon-name><tp:taxon-name-part taxon-name-part-type="class">Hepaticae</tp:taxon-name-part></tp:taxon-name>).</source><publisher-name>Publishing House of Science on Encyclopodia</publisher-name>, <publisher-loc>Pyongyang</publisher-loc>, <size units="page">223 pp</size>.</mixed-citation></ref></ref-list></tp:taxon-treatment>
