# Supplementary material for: Revision of Gymnomitriaceae (Marchantiophyta) in the Korean Peninsula
Source: PhytoKeys. 2021 Apr 16;176:77–110. doi: 10.3897/phytokeys.176.62552 (PMC8065019; doi:10.3897/phytokeys.176.62552)
Supplement: XML Treatment for Marsupella vermiformis [file phytokeys.176.62552-treatment7.xml]

<!DOCTYPE tp:taxon-treatment
  PUBLIC "-//TaxonX//DTD Taxonomic Treatment Publishing DTD v0 20100105//EN" "tax-treatment-NSO.dtd">
<tp:taxon-treatment xmlns:tp="http://www.plazi.org/taxpub"><tp:treatment-meta><kwd-group><label>Taxon classification</label><kwd><named-content xmlns:xlink="http://www.w3.org/1999/xlink" content-type="kingdom">Plantae</named-content></kwd><kwd><named-content xmlns:xlink="http://www.w3.org/1999/xlink" content-type="order">Jungermanniales</named-content></kwd><kwd><named-content xmlns:xlink="http://www.w3.org/1999/xlink" content-type="family">Gymnomitriaceae</named-content></kwd></kwd-group><mixed-citation publication-type="journal"><person-group><name><surname>Bakalin</surname><given-names>Vadim</given-names></name><name><surname>Choi</surname><given-names>Seung Se</given-names></name><name><surname>Park</surname><given-names>Seung Jin</given-names></name></person-group><article-title>Revision of <tp:taxon-name><tp:taxon-name-part taxon-name-part-type="family">Gymnomitriaceae</tp:taxon-name-part></tp:taxon-name> (<tp:taxon-name><tp:taxon-name-part taxon-name-part-type="phylum">Marchantiophyta</tp:taxon-name-part></tp:taxon-name>) in the Korean Peninsula</article-title><source>PhytoKeys</source><day>16</day><month>4</month><year>2021</year><volume>176</volume><fpage>77</fpage><lpage>110</lpage><pub-id pub-id-type="doi">10.3897/phytokeys.176.62552</pub-id></mixed-citation></tp:treatment-meta><tp:nomenclature><tp:taxon-name><object-id xmlns:xlink="http://www.w3.org/1999/xlink" content-type="arpha" xlink:type="simple">E879EF68-18C3-5BB8-8AF0-FF4CBAA33819</object-id>
            <tp:taxon-name-part taxon-name-part-type="genus" reg="Marsupella">Marsupella</tp:taxon-name-part>
            <tp:taxon-name-part taxon-name-part-type="species" reg="vermiformis">vermiformis</tp:taxon-name-part>
          </tp:taxon-name><tp:taxon-authority>(R.M.Schust.) Bakalin et Fedosov, Cryptogamie, Bryologie 40(7): 70, 2019</tp:taxon-authority><xref ref-type="fig" rid="F6">Figures 6</xref><xref ref-type="fig" rid="F7">, 7I–K</xref><tp:nomenclature-citation-list><tp:nomenclature-citation><tp:taxon-name>
                <tp:taxon-name-part taxon-name-part-type="genus" reg="Marsupella"/>
                <tp:taxon-name-part taxon-name-part-type="species" reg="stoloniformis"/>
                <tp:taxon-name-part taxon-name-part-type="subspecies" reg="vermiformis"/>
              </tp:taxon-name><comment>Basionym. <tp:taxon-name><tp:taxon-name-part taxon-name-part-type="genus" reg="Marsupella">Marsupella</tp:taxon-name-part> <tp:taxon-name-part taxon-name-part-type="species" reg="stoloniformis">stoloniformis</tp:taxon-name-part> <tp:taxon-name-part taxon-name-part-type="infraspecific-rank">subsp.</tp:taxon-name-part> <tp:taxon-name-part taxon-name-part-type="subspecies" reg="vermiformis">vermiformis</tp:taxon-name-part></tp:taxon-name> R.M.Schust., J. Hattori Bot. Lab. 80: 72, 1996 </comment></tp:nomenclature-citation></tp:nomenclature-citation-list></tp:nomenclature><tp:treatment-sec sec-type="material" id="SECID0EPCAI"><title>Type.</title><p>Malaysia. North Borneo: Mt. Kinabalu National Park, S. slope, around Paca Cave, 2985 m, Mizutani, 2788 (not seen).</p></tp:treatment-sec><tp:treatment-sec sec-type="description" id="SECID0EUCAI"><title>Description.</title><p>Plants strongly vermicular, forming loose patches, brown to blackish brown, without red or purple pigmentation, orbicular in cross section, 100.0–140.0 μm in diameter, 3.0–6.0 mm long, freely ventrally branched, from leafless brownish to whitish in color densely ventrally branched rhizome. Rhizoids virtually absent, to solitary, colorless, obliquely spreading, short (less than 100.0 μm long). Stem 100.0–170.0 μm in diameter, orbicular in cross section, outer layer cells with external wall thin to obscurely thickened, tangential walls subequally thickened, trigones small, concave, walls brown in color, 6.0–10.0 μm in diameter, inner cells with walls unequally thickened, walls colorless, trigones moderate in size, concave. Leaves appressed to the stem (commonly lacerate into two segments when try to detach), transversely inserted and oriented, not decurrent, widely triangular, 65.0–110.0 μm long and 90.0–175.0 μm wide, divided by V-shaped sinus descending to 2/5–1/2 of leaf length into two subequal triangle lobes with acute apices. Cells in the midleaf 5.0–10.0 × 5.0–8.0 μm, walls moderately thickened, trigones small, concave; cuticle smooth; oil-bodies 1–2 per cell, spherical, 2.0–3.0 μm in diameter. Dioicous. Pants suddenly dilated to the perianth, to form club-shaped structure, perianth completely hidden within bracts, nearly conical, 75.0–100.0 μm long and 200.0–230.0 μm wide, smooth, perigynium 120.0–150.0 μm long, with one pair of bracts; bracts nearly orbicular to orbicular-triangular in shape, ca. 250.0 × 250.0 μm, covering perianth and then occlude one with another.</p><fig id="F6" position="float" orientation="portrait"><object-id xmlns:xlink="http://www.w3.org/1999/xlink" content-type="doi" xlink:type="simple">10.3897/phytokeys.176.62552.figure6</object-id><object-id xmlns:xlink="http://www.w3.org/1999/xlink" content-type="arpha" xlink:type="simple">F3D1116A-24EC-56D9-8EC4-C7EC16958DAF</object-id><label>Figure 6.</label><caption><p><italic><tp:taxon-name><tp:taxon-name-part taxon-name-part-type="genus" reg="Marsupella">Marsupella</tp:taxon-name-part> <tp:taxon-name-part taxon-name-part-type="species" reg="vermiformis">vermiformis</tp:taxon-name-part></tp:taxon-name></italic> (R.M.Schust.) Bakalin et Fedosov <bold>A</bold> gynoecium longitudinal section <bold>B, C</bold> plant habit, fragments <bold>D</bold> plant habit <bold>E</bold> stem cross section. Scale bars: a 500 µm (<bold>A–C</bold>); a 1 mm(<bold>D</bold>); b 100 µm (<bold>E</bold>). All from <italic>Choi 120911</italic> (<abbrev xmlns:xlink="http://www.w3.org/1999/xlink" content-type="institution" xlink:title="Jeonbuk National University" id="ABBRID0E3DAI" xlink:type="simple">JNU</abbrev>).</p></caption><graphic xmlns:xlink="http://www.w3.org/1999/xlink" xlink:href="phytokeys-176-077-g006.jpg" position="float" orientation="portrait" xlink:type="simple" id="oo_532351.jpg"><uri content-type="original_file" xlink:type="simple">https://binary.pensoft.net/fig/532351</uri></graphic></fig><fig id="F7" position="float" orientation="portrait"><object-id xmlns:xlink="http://www.w3.org/1999/xlink" content-type="doi" xlink:type="simple">10.3897/phytokeys.176.62552.figure7</object-id><object-id xmlns:xlink="http://www.w3.org/1999/xlink" content-type="arpha" xlink:type="simple">F17C0F46-3D35-576A-98F4-4B5173504385</object-id><label>Figure 7.</label><caption><p><italic><tp:taxon-name><tp:taxon-name-part taxon-name-part-type="genus" reg="Gymnomitrion">Gymnomitrion</tp:taxon-name-part> <tp:taxon-name-part taxon-name-part-type="species" reg="noguchianum">noguchianum</tp:taxon-name-part></tp:taxon-name></italic> S.Hatt. <bold>A, B, F</bold> leaves <bold>C</bold> plant habit (fragment) <bold>D</bold> plant habit <bold>E</bold> lacerate leaf apex <bold>G</bold> cells along leaf margin <bold>H</bold> stem cross section (fragment). All from <italic>Choi 120826</italic> (<abbrev xmlns:xlink="http://www.w3.org/1999/xlink" content-type="institution" xlink:title="Jeonbuk National University" id="ABBRID0EHFAI" xlink:type="simple">JNU</abbrev>); <italic><tp:taxon-name><tp:taxon-name-part taxon-name-part-type="genus" reg="Marsupella">Marsupella</tp:taxon-name-part> <tp:taxon-name-part taxon-name-part-type="species" reg="vermiformis">vermiformis</tp:taxon-name-part></tp:taxon-name></italic> (R.M.Schust.) Bakalin et Fedosov <bold>I, J</bold> leaves <bold>K</bold> plant habit (fragment). All from <italic>Choi 120911</italic> (<abbrev xmlns:xlink="http://www.w3.org/1999/xlink" content-type="institution" xlink:title="Jeonbuk National University" id="ABBRID0E4FAI" xlink:type="simple">JNU</abbrev>). Scale bars: a 250 µm (<bold>A–C, F</bold>); a 500 µm (<bold>D</bold>); b 100 µm (<bold>E, G–J</bold>); c 100 µm (<bold>K</bold>).</p></caption><graphic xmlns:xlink="http://www.w3.org/1999/xlink" xlink:href="phytokeys-176-077-g007.jpg" position="float" orientation="portrait" xlink:type="simple" id="oo_532352.jpg"><uri content-type="original_file" xlink:type="simple">https://binary.pensoft.net/fig/532352</uri></graphic></fig></tp:treatment-sec><tp:treatment-sec sec-type="ecology" id="SECID0EPGAI"><title>Ecology.</title><p>Acidophilic meso-xerophyte. In Korea, it occurs on dry well-exposed rocks in large block gravelly barrens in the crater rim of Halla Mt. <italic><tp:taxon-name><tp:taxon-name-part taxon-name-part-type="genus" reg="Marsupella">Marsupella</tp:taxon-name-part> <tp:taxon-name-part taxon-name-part-type="species" reg="vermiformis">vermiformis</tp:taxon-name-part></tp:taxon-name></italic> formed pure patches or a slight admixture of <italic><tp:taxon-name><tp:taxon-name-part taxon-name-part-type="genus" reg="Gymnomitrion">Gymnomitrion</tp:taxon-name-part> <tp:taxon-name-part taxon-name-part-type="species" reg="faurianum">faurianum</tp:taxon-name-part></tp:taxon-name></italic> or dwarf form of <italic><tp:taxon-name><tp:taxon-name-part taxon-name-part-type="genus" reg="Marsupella">Marsupella</tp:taxon-name-part> <tp:taxon-name-part taxon-name-part-type="species" reg="tubulosa">tubulosa</tp:taxon-name-part></tp:taxon-name></italic>.</p></tp:treatment-sec><tp:treatment-sec sec-type="distribution" id="SECID0EWHAI"><title>Distribution.</title><p>Strongly disjunct rare taxon ranging the area from southernmost Korea (Jeju-do) across China, to Malaysia and Papuasia (<xref ref-type="bibr" rid="B3">Bakalin et al. 2019</xref>). The species belong to the oligotypic section <tp:taxon-name><tp:taxon-name-part taxon-name-part-type="genus" reg="Marsupella"/><tp:taxon-name-part taxon-name-part-type="section" reg="Stolonicaulon">Stolonicaulon</tp:taxon-name-part></tp:taxon-name> (N.Kitag.) Vaňa, which it shares with rare South and South-East Asian <italic><tp:taxon-name><tp:taxon-name-part taxon-name-part-type="genus" reg="Marsupella">M.</tp:taxon-name-part> <tp:taxon-name-part taxon-name-part-type="species" reg="stoloniformis">stoloniformis</tp:taxon-name-part></tp:taxon-name></italic> N.Kitag.</p></tp:treatment-sec><tp:treatment-sec sec-type="material" id="SECID0EUIAI"><title>Specimens examined.</title><p><bold>Jeju-do</bold>: Mt. Halla, <named-content xmlns:xlink="http://www.w3.org/1999/xlink" content-type="dwc:verbatimCoordinates" xlink:type="simple"><named-content content-type="geo-json" specific-use="{&#34;type&#34;:&#34;Point&#34;,&#34;coordinates&#34;:[126.534111,33.361694]}" id="NCID0E6IAI" xlink:type="simple">33°21'42.1"N, 126°32'02.8"E</named-content></named-content>, 1861 m, 21 Sep 2012, <italic>S.S. Choi 120911, 120897</italic> (<abbrev xmlns:xlink="http://www.w3.org/1999/xlink" content-type="institution" xlink:title="Jeonbuk National University" id="ABBRID0EGJAI" xlink:type="simple">JNU</abbrev>, <abbrev xmlns:xlink="http://www.w3.org/1999/xlink" content-type="institution" xlink:title="Botanical Garden-Institute in Vladivostok" id="ABBRID0ELJAI" xlink:type="simple">VBGI</abbrev>).</p></tp:treatment-sec><tp:treatment-sec sec-type="comments" id="SECID0EQJAI"><title>Comment.</title><p>The very distinctive species, superficially quite similar to <italic><tp:taxon-name><tp:taxon-name-part taxon-name-part-type="genus" reg="Gymnomitrion">Gymnomitrion</tp:taxon-name-part> <tp:taxon-name-part taxon-name-part-type="species" reg="pacificum">pacificum</tp:taxon-name-part></tp:taxon-name></italic> Grolle due to vermicular shoots and never spreading, but closely appressed leaves, forming in female branches, a club-like structure. It is clearly different from <italic><tp:taxon-name><tp:taxon-name-part taxon-name-part-type="genus" reg="Gymnomitrion">G.</tp:taxon-name-part> <tp:taxon-name-part taxon-name-part-type="species" reg="pacificum">pacificum</tp:taxon-name-part></tp:taxon-name></italic> in having much smaller leaves, with normally developed cells along the margin and presence of distinct perianth. The species may be mistaken for dwarf forms of arctic-alpine sub-circumpolar amphi-oceanic <italic><tp:taxon-name><tp:taxon-name-part taxon-name-part-type="genus" reg="Marsupella">Marsupella</tp:taxon-name-part> <tp:taxon-name-part taxon-name-part-type="species" reg="boeckii">boeckii</tp:taxon-name-part></tp:taxon-name></italic> (Austin) Lindb. ex Kaal. and, possible, European (amphi-Atlantic) – British Columbian (cf. <xref ref-type="bibr" rid="B14">Paton 1999</xref>) <italic><tp:taxon-name><tp:taxon-name-part taxon-name-part-type="genus" reg="Marsupella">Marsupella</tp:taxon-name-part> <tp:taxon-name-part taxon-name-part-type="species" reg="stableri">stableri</tp:taxon-name-part></tp:taxon-name></italic> Spruce. However, besides distinct gaps in distribution this species differs: 1) the never spreading leaves in <italic><tp:taxon-name><tp:taxon-name-part taxon-name-part-type="genus" reg="Marsupella">M.</tp:taxon-name-part> <tp:taxon-name-part taxon-name-part-type="species" reg="vermiformis">vermiformis</tp:taxon-name-part></tp:taxon-name></italic> versus at least slightly spreading in perianthous shoots in <italic><tp:taxon-name><tp:taxon-name-part taxon-name-part-type="genus" reg="Marsupella">M.</tp:taxon-name-part> <tp:taxon-name-part taxon-name-part-type="species" reg="boeckii">boeckii</tp:taxon-name-part></tp:taxon-name></italic> and obliquely spreading to squarrose in <italic><tp:taxon-name><tp:taxon-name-part taxon-name-part-type="genus" reg="Marsupella">M.</tp:taxon-name-part> <tp:taxon-name-part taxon-name-part-type="species" reg="stableri">stableri</tp:taxon-name-part></tp:taxon-name></italic>, 2) shoot width not exceeding 140.0–170.0 μm, versus 200.0–500.0 μm in <italic><tp:taxon-name><tp:taxon-name-part taxon-name-part-type="genus" reg="Marsupella">M.</tp:taxon-name-part> <tp:taxon-name-part taxon-name-part-type="species" reg="boeckii">boeckii</tp:taxon-name-part></tp:taxon-name></italic>, and 100–400 μm in <italic><tp:taxon-name><tp:taxon-name-part taxon-name-part-type="genus" reg="Marsupella">M.</tp:taxon-name-part> <tp:taxon-name-part taxon-name-part-type="species" reg="stableri">stableri</tp:taxon-name-part></tp:taxon-name></italic>, 3) small cells with brown colored, thickened tangential walls in stem cross section in <italic><tp:taxon-name><tp:taxon-name-part taxon-name-part-type="genus" reg="Marsupella">M.</tp:taxon-name-part> <tp:taxon-name-part taxon-name-part-type="species" reg="vermiformis">vermiformis</tp:taxon-name-part></tp:taxon-name></italic>, versus large and hyaline cells in <italic><tp:taxon-name><tp:taxon-name-part taxon-name-part-type="genus" reg="Marsupella">M.</tp:taxon-name-part> <tp:taxon-name-part taxon-name-part-type="species" reg="boeckii">boeckii</tp:taxon-name-part></tp:taxon-name></italic> and <italic><tp:taxon-name><tp:taxon-name-part taxon-name-part-type="genus" reg="Marsupella">M.</tp:taxon-name-part> <tp:taxon-name-part taxon-name-part-type="species" reg="stableri">stableri</tp:taxon-name-part></tp:taxon-name></italic>), 4) small leaves that are wider than long, reaching at maximum 175.0 μm wide and 110 μm long, versus 200–300 μm wide in <italic><tp:taxon-name><tp:taxon-name-part taxon-name-part-type="genus" reg="Marsupella">M.</tp:taxon-name-part> <tp:taxon-name-part taxon-name-part-type="species" reg="boeckii">boeckii</tp:taxon-name-part></tp:taxon-name></italic> and distinctly longer than wide (up to 300 × 200 μm) in <italic><tp:taxon-name><tp:taxon-name-part taxon-name-part-type="genus" reg="Marsupella">M.</tp:taxon-name-part> <tp:taxon-name-part taxon-name-part-type="species" reg="stableri">stableri</tp:taxon-name-part></tp:taxon-name></italic>, 5) very small leaf cells, 5.0–10.0 × 5.0–8.0 μm in <italic><tp:taxon-name><tp:taxon-name-part taxon-name-part-type="genus" reg="Marsupella">M.</tp:taxon-name-part> <tp:taxon-name-part taxon-name-part-type="species" reg="vermiformis">vermiformis</tp:taxon-name-part></tp:taxon-name></italic>, versus 12.0–20.0 × 12.0–20.0 μm in <italic><tp:taxon-name><tp:taxon-name-part taxon-name-part-type="genus" reg="Marsupella">M.</tp:taxon-name-part> <tp:taxon-name-part taxon-name-part-type="species" reg="boeckii">boeckii</tp:taxon-name-part></tp:taxon-name></italic> and 10–16 μm in diameter in <italic><tp:taxon-name><tp:taxon-name-part taxon-name-part-type="genus" reg="Marsupella">M.</tp:taxon-name-part> <tp:taxon-name-part taxon-name-part-type="species" reg="stableri">stableri</tp:taxon-name-part></tp:taxon-name></italic>. The distinction from <italic><tp:taxon-name><tp:taxon-name-part taxon-name-part-type="genus" reg="Marsupella">M.</tp:taxon-name-part> <tp:taxon-name-part taxon-name-part-type="species" reg="stoloniformis">stoloniformis</tp:taxon-name-part></tp:taxon-name></italic> (hardly possible in Korea) as well as the phylogenetic position of both is discussed by <xref ref-type="bibr" rid="B3">Bakalin et al. (2019)</xref>.</p></tp:treatment-sec><ref-list><ref id="B3"><mixed-citation xmlns:xlink="http://www.w3.org/1999/xlink" xlink:type="simple"><person-group><name name-style="western"><surname>Bakalin</surname><given-names>VA</given-names></name><name name-style="western"><surname>Fedosov</surname><given-names>VE</given-names></name><name name-style="western"><surname>Fedorova</surname><given-names>AV</given-names></name><name name-style="western"><surname>Nguyen</surname><given-names>VS</given-names></name></person-group> (<year>2019</year>) <article-title>Integrative taxonomic revision of <tp:taxon-name><tp:taxon-name-part taxon-name-part-type="genus">Marsupella</tp:taxon-name-part></tp:taxon-name> (<tp:taxon-name><tp:taxon-name-part taxon-name-part-type="family">Gymnomitriaceae</tp:taxon-name-part></tp:taxon-name>, <tp:taxon-name><tp:taxon-name-part taxon-name-part-type="class">Hepaticae</tp:taxon-name-part></tp:taxon-name>) reveals neglected diversity in Pacific Asia. Cryptogamie.</article-title><source>Bryologie</source><volume>40</volume>(<issue>7</issue>): <fpage>59</fpage>–<lpage>85</lpage>. <ext-link xlink:type="simple" ext-link-type="doi" xlink:href="10.5252/cryptogamie-bryologie2019v40a7">https://doi.org/10.5252/cryptogamie-bryologie2019v40a7</ext-link></mixed-citation></ref><ref id="B14"><mixed-citation xmlns:xlink="http://www.w3.org/1999/xlink" xlink:type="simple"><person-group><name name-style="western"><surname>Paton</surname><given-names>JA</given-names></name></person-group> (<year>1999</year>) <source>The liverwort flora of the British Isles.</source><publisher-name>Harley Books</publisher-name>, <publisher-loc>Colchester</publisher-loc>, <size units="page">626 pp</size>.</mixed-citation></ref></ref-list></tp:taxon-treatment>
