# Supplementary material for: Revision of Gymnomitriaceae (Marchantiophyta) in the Korean Peninsula
Source: PhytoKeys. 2021 Apr 16;176:77–110. doi: 10.3897/phytokeys.176.62552 (PMC8065019; doi:10.3897/phytokeys.176.62552)
Supplement: XML Treatment for Marsupella yakushimensis [file phytokeys.176.62552-treatment8.xml]

<!DOCTYPE tp:taxon-treatment
  PUBLIC "-//TaxonX//DTD Taxonomic Treatment Publishing DTD v0 20100105//EN" "tax-treatment-NSO.dtd">
<tp:taxon-treatment xmlns:tp="http://www.plazi.org/taxpub"><tp:treatment-meta><kwd-group><label>Taxon classification</label><kwd><named-content xmlns:xlink="http://www.w3.org/1999/xlink" content-type="kingdom">Plantae</named-content></kwd><kwd><named-content xmlns:xlink="http://www.w3.org/1999/xlink" content-type="order">Jungermanniales</named-content></kwd><kwd><named-content xmlns:xlink="http://www.w3.org/1999/xlink" content-type="family">Gymnomitriaceae</named-content></kwd></kwd-group><mixed-citation publication-type="journal"><person-group><name><surname>Bakalin</surname><given-names>Vadim</given-names></name><name><surname>Choi</surname><given-names>Seung Se</given-names></name><name><surname>Park</surname><given-names>Seung Jin</given-names></name></person-group><article-title>Revision of <tp:taxon-name><tp:taxon-name-part taxon-name-part-type="family">Gymnomitriaceae</tp:taxon-name-part></tp:taxon-name> (<tp:taxon-name><tp:taxon-name-part taxon-name-part-type="phylum">Marchantiophyta</tp:taxon-name-part></tp:taxon-name>) in the Korean Peninsula</article-title><source>PhytoKeys</source><day>16</day><month>4</month><year>2021</year><volume>176</volume><fpage>77</fpage><lpage>110</lpage><pub-id pub-id-type="doi">10.3897/phytokeys.176.62552</pub-id></mixed-citation></tp:treatment-meta><tp:nomenclature><tp:taxon-name><object-id xmlns:xlink="http://www.w3.org/1999/xlink" content-type="arpha" xlink:type="simple">9EC59667-16E0-5730-8D44-CF56ABF9F58A</object-id>
            <tp:taxon-name-part taxon-name-part-type="genus" reg="Marsupella">Marsupella</tp:taxon-name-part>
            <tp:taxon-name-part taxon-name-part-type="species" reg="yakushimensis">yakushimensis</tp:taxon-name-part>
          </tp:taxon-name><tp:taxon-authority>(Horik.) S.Hatt., Bull. Tokyo Sci. Mus. 11: 80, 1944</tp:taxon-authority><xref ref-type="fig" rid="F8">Figure 8</xref><tp:nomenclature-citation-list><tp:nomenclature-citation><tp:taxon-name>
                <tp:taxon-name-part taxon-name-part-type="genus" reg="Sphenolobus"/>
                <tp:taxon-name-part taxon-name-part-type="species" reg="yakushimensis"/>
              </tp:taxon-name><comment>Basionym. <tp:taxon-name><tp:taxon-name-part taxon-name-part-type="genus" reg="Sphenolobus">Sphenolobus</tp:taxon-name-part> <tp:taxon-name-part taxon-name-part-type="species" reg="yakushimensis">yakushimensis</tp:taxon-name-part></tp:taxon-name> Horik., J. Sci. Hiroshima Univ., Ser. B, Div. 2, Bot. 2: 156, 1934 </comment></tp:nomenclature-citation></tp:nomenclature-citation-list></tp:nomenclature><tp:treatment-sec sec-type="material" id="SECID0E1RAI"><title>Type.</title><p>Japan. Kagoshima Pref., Yakushima Island, Horikawa, 11895 (not seen).</p></tp:treatment-sec><tp:treatment-sec sec-type="description" id="SECID0E6RAI"><title>Description.</title><p>Plants in loose patches, deep green-brown, yellow-brown, yellowish brownish, rarely with purple tint, (1.0)1.5–2.1 mm wide and 15.0–50.0 mm long, rigid. Rhizoids nearly absent to very sparse, colorless, obliquely spreading, however common in basal part of ventral branches and leafless stolons. Stem easily laterally and ventrally branched giving start to normal branches or geotropic leafless stolons; stem transversely elliptic in cross section 210.0–240.0 μm high and 250.0–320.0 μm wide, distinctly differentiated into strata, hyaloderm cell walls moderately thickened (but external wall thin), with small concave trigones, 17.0–25.0 μm along margin, scleroderm cells with very thick walls and visible median lamina, 12.0–17.0 μm in diameter, but with lumen disappearing or only 2.0–6.0 μm in diameter, inner cells with moderately thickened walls and moderate in size, concave trigones, 10.0–15.0 μm in diameter. Leaves strongly conduplicate and distichously arranged that gives ‘scapanioid’ appearance, contiguous to imbricate, as a rule enclosed one to another, obliquely spreading and transversely oriented, when flattened subquadrate, rectangular or obovate to suborbicular (mostly wider than long, but sometimes longer than wide), bistratose in lower 1/5–1/6 of the leaf length, 675.0–1250.0 μm long and 800.0–1500.0 μm wide, commonly dorsally secund, divided by <bold>γ</bold>-shaped sinus descending to 1/4–2/5 of leaf length into two equal to subequal lobes (either ventral or dorsal may be smaller), lobes gibbous, with obtuse to acute or rarely rounded apex. Cells in the midleaf subisodiametric to (mostly) oblong, 12.0–25.0 × 7.0–20.0 μm, strongly thick-walled, with moderate to small, concave trigones, cuticle smooth; cells along leaf margin 7.0–10.0 μm, thick-walled (but with much thinner external wall), with moderate in size, concave trigones; cells in lobe middle 10.0–17.0 × 8.0–15.0 μm, thick-walled, with small to moderate in size, concave trigones, cuticle smooth. Dioicous. Androecia intercalary, with 2–3 pairs of bracts, spoon-shaped, with revolute margin and commonly deflexed lobe ends. Perianth (only unfertilized were found) hidden within bracts, onion-shaped, perigynium the same length with perianth or slightly longer, with 2 pairs of bracts and 1–3 lateral and ventral subfloral innovations.</p><fig id="F8" position="float" orientation="portrait"><object-id xmlns:xlink="http://www.w3.org/1999/xlink" content-type="doi" xlink:type="simple">10.3897/phytokeys.176.62552.figure8</object-id><object-id xmlns:xlink="http://www.w3.org/1999/xlink" content-type="arpha" xlink:type="simple">9DC60525-418E-5621-9FA1-EC132F598EB8</object-id><label>Figure 8.</label><caption><p><italic><tp:taxon-name><tp:taxon-name-part taxon-name-part-type="genus" reg="Marsupella">Marsupella</tp:taxon-name-part> <tp:taxon-name-part taxon-name-part-type="species" reg="yakushimensis">yakushimensis</tp:taxon-name-part></tp:taxon-name></italic> (Horik.) S.Hatt. <bold>A</bold> plant, dorsal view <bold>B</bold> stem cross section (fragment) <bold>C</bold> cells along leaf margin <bold>D</bold> midleaf cells <bold>E–H</bold> leaves. Scale bars: a 2 mm (<bold>A</bold>); b 1 mm (<bold>E–H</bold>); c 100 µm (<bold>B–D</bold>). All from <italic>Choi-1067</italic> (<abbrev xmlns:xlink="http://www.w3.org/1999/xlink" content-type="institution" xlink:title="Jeonbuk National University" id="ABBRID0EMTAI" xlink:type="simple">JNU</abbrev>).</p></caption><graphic xmlns:xlink="http://www.w3.org/1999/xlink" xlink:href="phytokeys-176-077-g008.jpg" position="float" orientation="portrait" xlink:type="simple" id="oo_532353.jpg"><uri content-type="original_file" xlink:type="simple">https://binary.pensoft.net/fig/532353</uri></graphic></fig></tp:treatment-sec><tp:treatment-sec sec-type="ecology" id="SECID0EWTAI"><title>Ecology.</title><p>Acidophilic hygro- to hydrophyte. The species occurs on wet cliffs at a distance from watercourses or on stones washed with sluggishly running water in partly shaded habitats in the middle elevation of mountains covered with evergreen to deciduous broadleaved forests. Commonly, the species forms pure patches or rarer, associated with <italic><tp:taxon-name><tp:taxon-name-part taxon-name-part-type="genus" reg="Scapania">Scapania</tp:taxon-name-part> <tp:taxon-name-part taxon-name-part-type="species" reg="undulata">undulata</tp:taxon-name-part></tp:taxon-name></italic>.</p></tp:treatment-sec><tp:treatment-sec sec-type="distribution" id="SECID0EHUAI"><title>Distribution.</title><p>South temperate to subtropical Montane East Asian endemic species known in China (Anhui, Fujian, Guangdong, Jiangxi, Zhejiang), the southern part of the Korean peninsula (the report by <xref ref-type="bibr" rid="B9">Kim and Hwang (1991)</xref> for North Korea is doubtful) and the southern half of Japan. The species was reported from Gyeongsangnam-do, Gangwon-do, Gyeongbuk-do (<xref ref-type="bibr" rid="B9">Kim and Hwang 1991</xref>; <xref ref-type="bibr" rid="B22">Yamada and Choe 1997</xref>) and here added to Jeollabuk-do and Jeju-do. The specimen included in the phylogenetic tree in <xref ref-type="bibr" rid="B3">Bakalin et al. (2019)</xref> under the name <italic><tp:taxon-name><tp:taxon-name-part taxon-name-part-type="genus" reg="Marsupella">Marsupella</tp:taxon-name-part> <tp:taxon-name-part taxon-name-part-type="species" reg="alata">alata</tp:taxon-name-part></tp:taxon-name></italic> S.Hatt. et N.Kitag. (Republic of Korea, Seorak Mt., 11.V.2011, Bakalin, Kor-6-28a-11, <abbrev xmlns:xlink="http://www.w3.org/1999/xlink" content-type="institution" xlink:title="Botanical Garden-Institute in Vladivostok" id="ABBRID0EIVAI" xlink:type="simple">VBGI</abbrev>) was re-studied and found as the dwarf modification of <italic><tp:taxon-name><tp:taxon-name-part taxon-name-part-type="genus" reg="Marsupella">M.</tp:taxon-name-part> <tp:taxon-name-part taxon-name-part-type="species" reg="yakushimensis">yakushimensis</tp:taxon-name-part></tp:taxon-name></italic>. Although the distinctive differences between cited specimen and another accession of <italic><tp:taxon-name><tp:taxon-name-part taxon-name-part-type="genus" reg="Marsupella">M.</tp:taxon-name-part> <tp:taxon-name-part taxon-name-part-type="species" reg="yakushimensis">yakushimensis</tp:taxon-name-part></tp:taxon-name></italic> may suspect more robust than infraspecific differences that should be considered in future studies of the genus in East Asia.</p></tp:treatment-sec><tp:treatment-sec sec-type="material" id="SECID0EDWAI"><title>Specimens examined.</title><p><bold>Gangwon-do</bold>: Mt. Seorak, <named-content xmlns:xlink="http://www.w3.org/1999/xlink" content-type="dwc:verbatimCoordinates" xlink:type="simple"><named-content content-type="geo-json" specific-use="{&#34;type&#34;:&#34;Point&#34;,&#34;coordinates&#34;:[128.469583,38.159528]}" id="NCID0EOWAI" xlink:type="simple">38°09'34.3"N, 128°28'10.5"E</named-content></named-content>, 631 m, 11 Oct 2010, <italic>S.S. Choi 8347</italic> (<abbrev xmlns:xlink="http://www.w3.org/1999/xlink" content-type="institution" xlink:title="Jeonbuk National University" id="ABBRID0EVWAI" xlink:type="simple">JNU</abbrev>); <bold>Gyeongsangnam-do</bold>: Mt. Jiri, <named-content xmlns:xlink="http://www.w3.org/1999/xlink" content-type="dwc:verbatimCoordinates" xlink:type="simple"><named-content content-type="geo-json" specific-use="{&#34;type&#34;:&#34;Point&#34;,&#34;coordinates&#34;:[127.740972,35.332861]}" id="NCID0E6WAI" xlink:type="simple">35°19'58.3"N, 127°44'27.5"E</named-content></named-content>, 1327 m, 4 Oct 2011, <italic>S.S. Choi 111125</italic> (<abbrev xmlns:xlink="http://www.w3.org/1999/xlink" content-type="institution" xlink:title="Jeonbuk National University" id="ABBRID0EGXAI" xlink:type="simple">JNU</abbrev>); <bold>Jeollabuk-do</bold>: Mt. Jiri, <named-content xmlns:xlink="http://www.w3.org/1999/xlink" content-type="dwc:verbatimCoordinates" xlink:type="simple"><named-content content-type="geo-json" specific-use="{&#34;type&#34;:&#34;Point&#34;,&#34;coordinates&#34;:[127.693556,35.323611]}" id="NCID0EQXAI" xlink:type="simple">35°19'25.0"N, 127°41'36.8"E</named-content></named-content>, 1300 m, 7 Oct 2009, <italic>S.S. Choi 6083</italic> (<abbrev xmlns:xlink="http://www.w3.org/1999/xlink" content-type="institution" xlink:title="Jeonbuk National University" id="ABBRID0EXXAI" xlink:type="simple">JNU</abbrev>), Mt. Jiri, <italic>S.S. Choi 1067</italic> (<abbrev xmlns:xlink="http://www.w3.org/1999/xlink" content-type="institution" xlink:title="Jeonbuk National University" id="ABBRID0E5XAI" xlink:type="simple">JNU</abbrev>); <bold>Jeju-do</bold>: Seogwipo-si, <named-content xmlns:xlink="http://www.w3.org/1999/xlink" content-type="dwc:verbatimCoordinates" xlink:type="simple"><named-content content-type="geo-json" specific-use="{&#34;type&#34;:&#34;Point&#34;,&#34;coordinates&#34;:[126.508333,33.308333]}" id="NCID0EIYAI" xlink:type="simple">33°18'30"N, 126°30'30"E</named-content></named-content>, 600–800 m alt. 13 May 2015, <italic>V.A. Bakalin s.n.</italic> (<abbrev xmlns:xlink="http://www.w3.org/1999/xlink" content-type="institution" xlink:title="Botanical Garden-Institute in Vladivostok" id="ABBRID0EPYAI" xlink:type="simple">VBGI</abbrev>).</p></tp:treatment-sec><tp:treatment-sec sec-type="comments" id="SECID0EUYAI"><title>Comments.</title><p>This large and beautiful species is a rarity within the Korean flora and is known only from a few localities. Unlike Japanese populations, the Korean populations acquire purple to red pigmentation as an exception. The main characteristic of the species includes nearly equal lobes that do not have recurved margins, but commonly undulate and/or turned antically. Another characteristic feature is the absence of a distinctly sheathing leaf base. Dwarf plants of <italic><tp:taxon-name><tp:taxon-name-part taxon-name-part-type="genus" reg="Marsupella">M.</tp:taxon-name-part> <tp:taxon-name-part taxon-name-part-type="species" reg="yakushimensis">yakushimensis</tp:taxon-name-part></tp:taxon-name></italic> may be mistaken for <italic><tp:taxon-name><tp:taxon-name-part taxon-name-part-type="genus" reg="Marsupella">M.</tp:taxon-name-part> <tp:taxon-name-part taxon-name-part-type="species" reg="koreana">koreana</tp:taxon-name-part></tp:taxon-name></italic>, and the distinctions are given under the latter. This species is regularly observed with androecia and rarely with archegonia. Androecious and gynoecious plants were intermixed within two specimens; however, we were unable to observe fertilized (in at least two descendant generations) and fully developed perianth. Whether this is the norm or not is not clear.</p></tp:treatment-sec><ref-list><ref id="B9"><mixed-citation xmlns:xlink="http://www.w3.org/1999/xlink" xlink:type="simple"><person-group><name name-style="western"><surname>Kim</surname><given-names>YH</given-names></name><name name-style="western"><surname>Hwang</surname><given-names>HJ</given-names></name></person-group> (<year>1991</year>) <source>Korean Spore Plant 8 (<tp:taxon-name><tp:taxon-name-part taxon-name-part-type="class">Hepaticae</tp:taxon-name-part></tp:taxon-name>).</source><publisher-name>Publishing House of Science on Encyclopodia</publisher-name>, <publisher-loc>Pyongyang</publisher-loc>, <size units="page">223 pp</size>.</mixed-citation></ref><ref id="B22"><mixed-citation xmlns:xlink="http://www.w3.org/1999/xlink" xlink:type="simple"><person-group><name name-style="western"><surname>Yamada</surname><given-names>K</given-names></name><name name-style="western"><surname>Choe</surname><given-names>DM</given-names></name></person-group> (<year>1997</year>) <article-title>A checklist of <tp:taxon-name><tp:taxon-name-part taxon-name-part-type="class">Hepaticae</tp:taxon-name-part></tp:taxon-name> and <tp:taxon-name><tp:taxon-name-part taxon-name-part-type="class">Anthocerotae</tp:taxon-name-part></tp:taxon-name> in the Korean peninsula.</article-title><source>The Journal of the Hattori Botanical Laboratory</source><volume>81</volume>: <fpage>175</fpage>–<lpage>242</lpage>.</mixed-citation></ref><ref id="B3"><mixed-citation xmlns:xlink="http://www.w3.org/1999/xlink" xlink:type="simple"><person-group><name name-style="western"><surname>Bakalin</surname><given-names>VA</given-names></name><name name-style="western"><surname>Fedosov</surname><given-names>VE</given-names></name><name name-style="western"><surname>Fedorova</surname><given-names>AV</given-names></name><name name-style="western"><surname>Nguyen</surname><given-names>VS</given-names></name></person-group> (<year>2019</year>) <article-title>Integrative taxonomic revision of <tp:taxon-name><tp:taxon-name-part taxon-name-part-type="genus">Marsupella</tp:taxon-name-part></tp:taxon-name> (<tp:taxon-name><tp:taxon-name-part taxon-name-part-type="family">Gymnomitriaceae</tp:taxon-name-part></tp:taxon-name>, <tp:taxon-name><tp:taxon-name-part taxon-name-part-type="class">Hepaticae</tp:taxon-name-part></tp:taxon-name>) reveals neglected diversity in Pacific Asia. Cryptogamie.</article-title><source>Bryologie</source><volume>40</volume>(<issue>7</issue>): <fpage>59</fpage>–<lpage>85</lpage>. <ext-link xlink:type="simple" ext-link-type="doi" xlink:href="10.5252/cryptogamie-bryologie2019v40a7">https://doi.org/10.5252/cryptogamie-bryologie2019v40a7</ext-link></mixed-citation></ref></ref-list></tp:taxon-treatment>
