# Supplementary material for: Revision of Gymnomitriaceae (Marchantiophyta) in the Korean Peninsula
Source: PhytoKeys. 2021 Apr 16;176:77–110. doi: 10.3897/phytokeys.176.62552 (PMC8065019; doi:10.3897/phytokeys.176.62552)
Supplement: XML Treatment for Gymnomitrion [file phytokeys.176.62552-treatment9.xml]

<!DOCTYPE tp:taxon-treatment
  PUBLIC "-//TaxonX//DTD Taxonomic Treatment Publishing DTD v0 20100105//EN" "tax-treatment-NSO.dtd">
<tp:taxon-treatment xmlns:tp="http://www.plazi.org/taxpub"><tp:treatment-meta><kwd-group><label>Taxon classification</label><kwd><named-content xmlns:xlink="http://www.w3.org/1999/xlink" content-type="kingdom">Plantae</named-content></kwd><kwd><named-content xmlns:xlink="http://www.w3.org/1999/xlink" content-type="order">Jungermanniales</named-content></kwd><kwd><named-content xmlns:xlink="http://www.w3.org/1999/xlink" content-type="family">Gymnomitriaceae</named-content></kwd></kwd-group><mixed-citation publication-type="journal"><person-group><name><surname>Bakalin</surname><given-names>Vadim</given-names></name><name><surname>Choi</surname><given-names>Seung Se</given-names></name><name><surname>Park</surname><given-names>Seung Jin</given-names></name></person-group><article-title>Revision of <tp:taxon-name><tp:taxon-name-part taxon-name-part-type="family">Gymnomitriaceae</tp:taxon-name-part></tp:taxon-name> (<tp:taxon-name><tp:taxon-name-part taxon-name-part-type="phylum">Marchantiophyta</tp:taxon-name-part></tp:taxon-name>) in the Korean Peninsula</article-title><source>PhytoKeys</source><day>16</day><month>4</month><year>2021</year><volume>176</volume><fpage>77</fpage><lpage>110</lpage><pub-id pub-id-type="doi">10.3897/phytokeys.176.62552</pub-id></mixed-citation></tp:treatment-meta><tp:nomenclature><tp:taxon-name><object-id xmlns:xlink="http://www.w3.org/1999/xlink" content-type="arpha" xlink:type="simple">457D0FE5-C619-5FB4-8C19-1DD5B55C9257</object-id>
            <tp:taxon-name-part taxon-name-part-type="genus" reg="Gymnomitrion">Gymnomitrion</tp:taxon-name-part>
          </tp:taxon-name><tp:taxon-authority>Corda, Naturalientausch 12: 651, 1829.</tp:taxon-authority></tp:nomenclature><tp:treatment-sec sec-type="description" id="SECID0EP1AI"><title>Description.</title><p>Plants worm-shaped to ribbon-like, with densely imbricate leaves or similar to <italic><tp:taxon-name><tp:taxon-name-part taxon-name-part-type="genus" reg="Marsupella">Marsupella</tp:taxon-name-part></tp:taxon-name></italic> and with loosely spreading leaves, rigid to soft, whitish to brownish, brown, rusty, and blackish brown, without red or purple pigmentation. There are two kinds of phenotypes: <italic><tp:taxon-name><tp:taxon-name-part taxon-name-part-type="genus" reg="Gymnomitrion">Gymnomitrion</tp:taxon-name-part></tp:taxon-name></italic> in the old sense and the former genus <italic><tp:taxon-name><tp:taxon-name-part taxon-name-part-type="genus" reg="Apomarsupella">Apomarsupella</tp:taxon-name-part></tp:taxon-name></italic> R.M. Schust. nested within <tp:taxon-name><tp:taxon-name-part taxon-name-part-type="genus" reg="Gymnomitrion">Gymnomitrion</tp:taxon-name-part></tp:taxon-name> (cf. <xref ref-type="bibr" rid="B18">Shaw et al. 2015</xref>). The first phenotype, with imbricate leaves and stems creeping to ascending, subclavate, from rhizomatous base, dorsiventrally compressed, commonly immersed to the substrate and incrusted by soil particles. The second phenotype comprises plants with spreading leaves with shoots dorsiventrally not compressed, as well as having a not evident rhizomatous base. In both ‘phenotypes’ rhizoids are common in the rhizomatous shoot base and geotropic stolons, but rare in leafy parts of the shoot, soft, colorless to grayish or rarely and solitarily deep purple. Stem not evidently different in strata, rather it is monomorphic (outer layer cells slightly larger), cells with unequally thickened walls, and well-developed trigones. Leaves lobed to unlobed or shallowly emarginate, with plane or narrowly recurved margin. Leaf cells pachydermous, commonly with the rim of discolored cells. Dioicous (taxa known in Korea). Androecia intercalary, (1–)2(–3)-androus, stalk biseriate. Perigynium and perianth virtually absent or strongly reduced. Elaters bispiral.</p></tp:treatment-sec><tp:treatment-sec sec-type="comments" id="SECID0EU2AI"><title>Comment.</title><p>This treatment follows the recent emendations <italic>e.g</italic>. transfer to <italic><tp:taxon-name><tp:taxon-name-part taxon-name-part-type="genus" reg="Gymnomitrion">Gymnomitrion</tp:taxon-name-part></tp:taxon-name></italic> of the taxa <italic><tp:taxon-name><tp:taxon-name-part taxon-name-part-type="genus" reg="Marsupella">Marsupella</tp:taxon-name-part> <tp:taxon-name-part taxon-name-part-type="species" reg="commutata">commutata</tp:taxon-name-part></tp:taxon-name></italic> (Limpr.) Bernet and <italic><tp:taxon-name><tp:taxon-name-part taxon-name-part-type="genus" reg="Apomarsupella">Apomarsupella</tp:taxon-name-part> <tp:taxon-name-part taxon-name-part-type="species" reg="revoluta">revoluta</tp:taxon-name-part></tp:taxon-name></italic> (cf. <xref ref-type="bibr" rid="B18">Shaw et al. 2015</xref>). These transfers made <italic><tp:taxon-name><tp:taxon-name-part taxon-name-part-type="genus" reg="Marsupella">Marsupella</tp:taxon-name-part></tp:taxon-name></italic> more monomorphic in the series of features, but resulted in greater polymorphism in vegetative characters of <italic><tp:taxon-name><tp:taxon-name-part taxon-name-part-type="genus" reg="Gymnomitrion">Gymnomitrion</tp:taxon-name-part></tp:taxon-name></italic>, which now includes many taxa of ‘marsupelloid’ habit, although in reproductive characters is characterized by an absence, or strong reduction of, perianth and perigynium.</p></tp:treatment-sec><ref-list><ref id="B18"><mixed-citation xmlns:xlink="http://www.w3.org/1999/xlink" xlink:type="simple"><person-group><name name-style="western"><surname>Shaw</surname><given-names>B</given-names></name><name name-style="western"><surname>Crandall-Stotler</surname><given-names>B</given-names></name><name name-style="western"><surname>Váňa</surname><given-names>J</given-names></name><name name-style="western"><surname>Stotler</surname><given-names>RE</given-names></name><name name-style="western"><surname>von Konrat</surname><given-names>M</given-names></name><name name-style="western"><surname>Engel</surname><given-names>JJ</given-names></name><name name-style="western"><surname>Davis</surname><given-names>EC</given-names></name><name name-style="western"><surname>Long</surname><given-names>DG</given-names></name><name name-style="western"><surname>Sova</surname><given-names>P</given-names></name><name name-style="western"><surname>Shaw</surname><given-names>AJ</given-names></name></person-group> (<year>2015</year>) <article-title>Phylogenetic Relationships and Morphological Evolution in a Major Clade of Leafy Liverworts (Phylum <tp:taxon-name><tp:taxon-name-part taxon-name-part-type="phylum">Marchantiophyta</tp:taxon-name-part></tp:taxon-name>, Order <tp:taxon-name><tp:taxon-name-part taxon-name-part-type="order">Jungermanniales</tp:taxon-name-part></tp:taxon-name>): Suborder <tp:taxon-name><tp:taxon-name-part taxon-name-part-type="suborder">Jungermanniineae</tp:taxon-name-part></tp:taxon-name>.</article-title><source>Systematic Botany</source><volume>40</volume>(<issue>1</issue>): <fpage>27</fpage>–<lpage>45</lpage>. <ext-link xlink:type="simple" ext-link-type="doi" xlink:href="10.1600/036364415X686314">https://doi.org/10.1600/036364415X686314</ext-link></mixed-citation></ref></ref-list></tp:taxon-treatment>
