# Supplementary material for: Revision of Gymnomitriaceae (Marchantiophyta) in the Korean Peninsula
Source: PhytoKeys. 2021 Apr 16;176:77–110. doi: 10.3897/phytokeys.176.62552 (PMC8065019; doi:10.3897/phytokeys.176.62552)
Supplement: XML Treatment for Gymnomitrion commutatum [file phytokeys.176.62552-treatment10.xml]

<!DOCTYPE tp:taxon-treatment
  PUBLIC "-//TaxonX//DTD Taxonomic Treatment Publishing DTD v0 20100105//EN" "tax-treatment-NSO.dtd">
<tp:taxon-treatment xmlns:tp="http://www.plazi.org/taxpub"><tp:treatment-meta><kwd-group><label>Taxon classification</label><kwd><named-content xmlns:xlink="http://www.w3.org/1999/xlink" content-type="kingdom">Plantae</named-content></kwd><kwd><named-content xmlns:xlink="http://www.w3.org/1999/xlink" content-type="order">Jungermanniales</named-content></kwd><kwd><named-content xmlns:xlink="http://www.w3.org/1999/xlink" content-type="family">Gymnomitriaceae</named-content></kwd></kwd-group><mixed-citation publication-type="journal"><person-group><name><surname>Bakalin</surname><given-names>Vadim</given-names></name><name><surname>Choi</surname><given-names>Seung Se</given-names></name><name><surname>Park</surname><given-names>Seung Jin</given-names></name></person-group><article-title>Revision of <tp:taxon-name><tp:taxon-name-part taxon-name-part-type="family">Gymnomitriaceae</tp:taxon-name-part></tp:taxon-name> (<tp:taxon-name><tp:taxon-name-part taxon-name-part-type="phylum">Marchantiophyta</tp:taxon-name-part></tp:taxon-name>) in the Korean Peninsula</article-title><source>PhytoKeys</source><day>16</day><month>4</month><year>2021</year><volume>176</volume><fpage>77</fpage><lpage>110</lpage><pub-id pub-id-type="doi">10.3897/phytokeys.176.62552</pub-id></mixed-citation></tp:treatment-meta><tp:nomenclature><tp:taxon-name><object-id xmlns:xlink="http://www.w3.org/1999/xlink" content-type="arpha" xlink:type="simple">3A9F4B2E-8449-5E5F-8628-33136B6B9342</object-id>
            <tp:taxon-name-part taxon-name-part-type="genus" reg="Gymnomitrion">Gymnomitrion</tp:taxon-name-part>
            <tp:taxon-name-part taxon-name-part-type="species" reg="commutatum">commutatum</tp:taxon-name-part>
          </tp:taxon-name><tp:taxon-authority>(Limpr.) Schiffn., Magyar Bot. Lapok 13: 304, 1914 [1915].</tp:taxon-authority><tp:nomenclature-citation-list><tp:nomenclature-citation><tp:taxon-name>
                <tp:taxon-name-part taxon-name-part-type="genus" reg="Marsupella">Marsupella</tp:taxon-name-part> <tp:taxon-name-part taxon-name-part-type="species" reg="commutata">commutata</tp:taxon-name-part></tp:taxon-name><comment>(Limpr.) Bernet, Cat. Hép. Suisse: 29, 1888</comment></tp:nomenclature-citation><tp:nomenclature-citation><tp:taxon-name>
                <tp:taxon-name-part taxon-name-part-type="genus" reg="Sarcocyphos"/>
                <tp:taxon-name-part taxon-name-part-type="species" reg="commutatus"/>
              </tp:taxon-name><comment>Basionym. <tp:taxon-name><tp:taxon-name-part taxon-name-part-type="genus" reg="Sarcocyphos">Sarcocyphos</tp:taxon-name-part> <tp:taxon-name-part taxon-name-part-type="species" reg="commutatus">commutatus</tp:taxon-name-part></tp:taxon-name> Limpr., Jahresber. Schles. Ges. Vaterl. Cult. 57: 314, 1879 [1880]. </comment></tp:nomenclature-citation></tp:nomenclature-citation-list></tp:nomenclature><tp:treatment-sec sec-type="material" id="SECID0ELHBI"><title>Type.</title><p>Austria. Tirol, Montefuner Tal, 2300 m, 1868, leg. Jack, (<bold><italic>lectotype</italic></bold> BP (not seen)).</p></tp:treatment-sec><tp:treatment-sec sec-type="description" id="SECID0EUHBI"><title>Description.</title><p>Plants in loose patches, rigid, slightly glistening when dry, hardly soaking, blackish brown, without red or purple pigmentation, 450.0–700.0 μm wide and 5.0–15.0 mm long. Rhizoids nearly absent, with the exception of ventral stolons, where common (sometimes dense), colorless or with admixture of solitary deep purple. Stem brownish to whitish (commonly whitish in geotropic stolons), branching lateral or ventral, rather common as subfloral innovations, also as ventral stolons with scale-like leaves; transversely elliptic in cross section, 120.0–140.0 μm high and 130.0–150.0 μm wide, composed by rather uniform cells, outer layer cells 12.0–20.0 μm along margin, slightly larger than inner cells, with brownish and unequally thickened walls and large (sometimes confluent) concave trigones; inner cells 10.0–18.0 μm, walls unequally thickened, colorless, trigones large, triangular to convex. Leaves imbricate, enclosed one to another, concave-canaliculate to concave and spoon-shaped, transversely inserted, sheathing the stem, loosely obliquely spreading and transversely oriented, sometimes secund dorsally, elliptic to loosely widely ovate or obovate or nearly rectangular, 320.0–500.0 μm long and 300.0–450.0 μm wide, margin recurved to plane in upper part of the leaf, divided by V-shaped sinus, with commonly recurved basal part of the sinus, descending to 1/4–1/3 of leaf length, into two equal to subequal lobes, lobes triangular to gibbous with obtuse to acute, rectangular or even rounded apex. Cells in midleaf 8.0–20.0(–23.0) × 8.0–17.0 μm, walls thin, trigones large, bulging, cuticle smooth to finely verrucose; cells along margin 6.0–11.0 μm, with thin to thickened walls, trigones large, bulging or convex, sometimes confluent, in robust phases external wall protruding, the margin then crenulate, cuticle smooth to verrucose; cells in lobe middle 7.0–13.0 × 7.0–12.0 μm, thin-walled, with large bulging or quadrate and confluent trigones (gives expression of chessboard), cuticle smooth to verrucose.</p></tp:treatment-sec><tp:treatment-sec sec-type="ecology" id="SECID0EZHBI"><title>Ecology.</title><p>Acidophilic meso-xerophyte, the species occupies more or less dry substrata in exposed to (rarely) partly shaded areas. In the study area was intermixed with <italic><tp:taxon-name><tp:taxon-name-part taxon-name-part-type="genus" reg="Gymnomitrion">Gymnomitrion</tp:taxon-name-part> <tp:taxon-name-part taxon-name-part-type="species" reg="noguchianum">noguchianum</tp:taxon-name-part></tp:taxon-name></italic>.</p></tp:treatment-sec><tp:treatment-sec sec-type="distribution" id="SECID0EKIBI"><title>Distribution.</title><p><italic><tp:taxon-name><tp:taxon-name-part taxon-name-part-type="genus" reg="Gymnomitrion">Gymnomitrion</tp:taxon-name-part> <tp:taxon-name-part taxon-name-part-type="species" reg="commutatum">commutatum</tp:taxon-name-part></tp:taxon-name></italic> was described based on plants from Austria. <xref ref-type="bibr" rid="B21">Váňa et al. (2010</xref>: 20) gave its distribution as “Northern Europe, Middle Europe, Southwestern Europe, Southeastern Europe, Siberia, Russian Far East, China, Eastern Asia, Indian Subcontinent, Malesia, Subarctic America, Western Canada, Northwestern USA”. Many of the Asian records may belong to other taxa, for instance, <italic><tp:taxon-name><tp:taxon-name-part taxon-name-part-type="genus" reg="Gymnomitrion">Gymnomitrion</tp:taxon-name-part> <tp:taxon-name-part taxon-name-part-type="species" reg="parvitextum">parvitextum</tp:taxon-name-part></tp:taxon-name></italic>, discussed below (<xref ref-type="bibr" rid="B12">Mamontov et al. 2018</xref>). In turn <italic><tp:taxon-name><tp:taxon-name-part taxon-name-part-type="genus" reg="Gymnomitrion">G.</tp:taxon-name-part> <tp:taxon-name-part taxon-name-part-type="species" reg="commutatum">commutatum</tp:taxon-name-part></tp:taxon-name></italic> may possess disjunctive arctic-alpine distribution. Within Pacific Asia <italic><tp:taxon-name><tp:taxon-name-part taxon-name-part-type="genus" reg="Gymnomitrion">G.</tp:taxon-name-part> <tp:taxon-name-part taxon-name-part-type="species" reg="commutatum">commutatum</tp:taxon-name-part></tp:taxon-name></italic> is known from the Russian Far East, Japan, and likely may be found in China. This species is only found in the Halla-san crater rim. It is noteworthy that this species is known from Jeju-do, whereas the morphologically similar <italic><tp:taxon-name><tp:taxon-name-part taxon-name-part-type="genus" reg="Gymnomitrion">G.</tp:taxon-name-part> <tp:taxon-name-part taxon-name-part-type="species" reg="parvitextum">parvitextum</tp:taxon-name-part></tp:taxon-name></italic> (see below) is not found there, but is quite common in other provinces of Korea.</p></tp:treatment-sec><tp:treatment-sec sec-type="material" id="SECID0EPKBI"><title>Specimens examined.</title><p><bold>Jeju-do</bold>: Mt. Halla, <named-content xmlns:xlink="http://www.w3.org/1999/xlink" content-type="dwc:verbatimCoordinates" xlink:type="simple"><named-content content-type="geo-json" specific-use="{&#34;type&#34;:&#34;Point&#34;,&#34;coordinates&#34;:[126.528583,33.364167]}" id="NCID0E1KBI" xlink:type="simple">33°21'51.0"N, 126°31'42.9"E</named-content></named-content>, 1814 m, 7 Sep 2012, <italic>S.S. Choi 120826</italic> (<abbrev xmlns:xlink="http://www.w3.org/1999/xlink" content-type="institution" xlink:title="Jeonbuk National University" id="ABBRID0EBLBI" xlink:type="simple">JNU</abbrev>), <named-content xmlns:xlink="http://www.w3.org/1999/xlink" content-type="dwc:verbatimCoordinates" xlink:type="simple"><named-content content-type="geo-json" specific-use="{&#34;type&#34;:&#34;Point&#34;,&#34;coordinates&#34;:[126.534111,33.361694]}" id="NCID0EJLBI" xlink:type="simple">33°21'42.1"N, 126°32'02.8"E</named-content></named-content>, 1861 m, 21 Sep 2012, <italic>S.S. Choi 120924</italic> (<abbrev xmlns:xlink="http://www.w3.org/1999/xlink" content-type="institution" xlink:title="Jeonbuk National University" id="ABBRID0EQLBI" xlink:type="simple">JNU</abbrev>), Mansedongsan valley, <named-content xmlns:xlink="http://www.w3.org/1999/xlink" content-type="dwc:verbatimCoordinates" xlink:type="simple"><named-content content-type="geo-json" specific-use="{&#34;type&#34;:&#34;Point&#34;,&#34;coordinates&#34;:[126.511194,33.366556]}" id="NCID0EYLBI" xlink:type="simple">33°21'59.6"N, 126°30'40.3"E</named-content></named-content>, 1591 m, 6 Sep 2012, <italic>S.S. Choi 120834</italic> (<abbrev xmlns:xlink="http://www.w3.org/1999/xlink" content-type="institution" xlink:title="Jeonbuk National University" id="ABBRID0E6LBI" xlink:type="simple">JNU</abbrev>).</p></tp:treatment-sec><tp:treatment-sec sec-type="comments" id="SECID0EEMBI"><title>Comment.</title><p>The species is very similar to <italic><tp:taxon-name><tp:taxon-name-part taxon-name-part-type="genus" reg="Gymnomitrion">G.</tp:taxon-name-part> <tp:taxon-name-part taxon-name-part-type="species" reg="parvitextum">parvitextum</tp:taxon-name-part></tp:taxon-name></italic>, and the distinctions between the two taxa are described below.</p></tp:treatment-sec><ref-list><ref id="B21"><mixed-citation xmlns:xlink="http://www.w3.org/1999/xlink" xlink:type="simple"><person-group><name name-style="western"><surname>Váňa</surname><given-names>J</given-names></name><name name-style="western"><surname>Söderström</surname><given-names>L</given-names></name><name name-style="western"><surname>Hagborg</surname><given-names>A</given-names></name><name name-style="western"><surname>von Konrat</surname><given-names>M</given-names></name><name name-style="western"><surname>Engel</surname><given-names>JJ</given-names></name></person-group> (<year>2010</year>) <article-title>Early land plants today: Taxonomy, systematics, and nomenclature of <tp:taxon-name><tp:taxon-name-part taxon-name-part-type="family">Gymnomitriaceae</tp:taxon-name-part></tp:taxon-name>.</article-title><source>Phytotaxa</source><volume>11</volume>(<issue>1</issue>): <fpage>1</fpage>–<lpage>80</lpage>. <ext-link xlink:type="simple" ext-link-type="doi" xlink:href="10.11646/phytotaxa.11.1.1">https://doi.org/10.11646/phytotaxa.11.1.1</ext-link></mixed-citation></ref><ref id="B12"><mixed-citation xmlns:xlink="http://www.w3.org/1999/xlink" xlink:type="simple"><person-group><name name-style="western"><surname>Mamontov</surname><given-names>YS</given-names></name><name name-style="western"><surname>Konstantinova</surname><given-names>NA</given-names></name><name name-style="western"><surname>Vilnet</surname><given-names>AA</given-names></name><name name-style="western"><surname>Potemkin</surname><given-names>AD</given-names></name><name name-style="western"><surname>Sofronova</surname><given-names>EV</given-names></name><name name-style="western"><surname>Gamova</surname><given-names>NS</given-names></name></person-group> (<year>2018</year>) <article-title>On resurrection of <tp:taxon-name><tp:taxon-name-part taxon-name-part-type="genus">Marsupella</tp:taxon-name-part> <tp:taxon-name-part taxon-name-part-type="species">parvitexta</tp:taxon-name-part></tp:taxon-name> Steph. (<tp:taxon-name><tp:taxon-name-part taxon-name-part-type="family">Gymnomitriaceae</tp:taxon-name-part></tp:taxon-name>, <tp:taxon-name><tp:taxon-name-part taxon-name-part-type="phylum">Marchantiophyta</tp:taxon-name-part></tp:taxon-name>) as a semi cryptic species of the genus <tp:taxon-name><tp:taxon-name-part taxon-name-part-type="genus">Gymnomitrion</tp:taxon-name-part></tp:taxon-name>.</article-title><source>Nova Hedwigia</source><volume>106</volume>(<issue>1–2</issue>): <fpage>81</fpage>–<lpage>101</lpage>. <ext-link xlink:type="simple" ext-link-type="doi" xlink:href="10.1127/nova_hedwigia/2017/0466">https://doi.org/10.1127/nova_hedwigia/2017/0466</ext-link></mixed-citation></ref></ref-list></tp:taxon-treatment>
