# Supplementary material for: Revision of Gymnomitriaceae (Marchantiophyta) in the Korean Peninsula
Source: PhytoKeys. 2021 Apr 16;176:77–110. doi: 10.3897/phytokeys.176.62552 (PMC8065019; doi:10.3897/phytokeys.176.62552)
Supplement: XML Treatment for Gymnomitrion faurianum [file phytokeys.176.62552-treatment11.xml]

<!DOCTYPE tp:taxon-treatment
  PUBLIC "-//TaxonX//DTD Taxonomic Treatment Publishing DTD v0 20100105//EN" "tax-treatment-NSO.dtd">
<tp:taxon-treatment xmlns:tp="http://www.plazi.org/taxpub"><tp:treatment-meta><kwd-group><label>Taxon classification</label><kwd><named-content xmlns:xlink="http://www.w3.org/1999/xlink" content-type="kingdom">Plantae</named-content></kwd><kwd><named-content xmlns:xlink="http://www.w3.org/1999/xlink" content-type="order">Jungermanniales</named-content></kwd><kwd><named-content xmlns:xlink="http://www.w3.org/1999/xlink" content-type="family">Gymnomitriaceae</named-content></kwd></kwd-group><mixed-citation publication-type="journal"><person-group><name><surname>Bakalin</surname><given-names>Vadim</given-names></name><name><surname>Choi</surname><given-names>Seung Se</given-names></name><name><surname>Park</surname><given-names>Seung Jin</given-names></name></person-group><article-title>Revision of <tp:taxon-name><tp:taxon-name-part taxon-name-part-type="family">Gymnomitriaceae</tp:taxon-name-part></tp:taxon-name> (<tp:taxon-name><tp:taxon-name-part taxon-name-part-type="phylum">Marchantiophyta</tp:taxon-name-part></tp:taxon-name>) in the Korean Peninsula</article-title><source>PhytoKeys</source><day>16</day><month>4</month><year>2021</year><volume>176</volume><fpage>77</fpage><lpage>110</lpage><pub-id pub-id-type="doi">10.3897/phytokeys.176.62552</pub-id></mixed-citation></tp:treatment-meta><tp:nomenclature><tp:taxon-name><object-id xmlns:xlink="http://www.w3.org/1999/xlink" content-type="arpha" xlink:type="simple">13977514-3C3C-5E74-BBA8-B09A54130268</object-id>
            <tp:taxon-name-part taxon-name-part-type="genus" reg="Gymnomitrion">Gymnomitrion</tp:taxon-name-part>
            <tp:taxon-name-part taxon-name-part-type="species" reg="faurianum">faurianum</tp:taxon-name-part>
          </tp:taxon-name><tp:taxon-authority>(Steph.) Horik., Acta Phytotaxonomica et Geobotanica 13: 212. 1943</tp:taxon-authority><xref ref-type="fig" rid="F9">Figure 9</xref><tp:nomenclature-citation-list><tp:nomenclature-citation><tp:taxon-name>
                <tp:taxon-name-part taxon-name-part-type="genus" reg="Acolea"/>
                <tp:taxon-name-part taxon-name-part-type="species" reg="fauriana"/>
              </tp:taxon-name><comment>Basionym. <tp:taxon-name><tp:taxon-name-part taxon-name-part-type="genus" reg="Acolea">Acolea</tp:taxon-name-part> <tp:taxon-name-part taxon-name-part-type="species" reg="fauriana">fauriana</tp:taxon-name-part></tp:taxon-name> Steph. Species Hepaticarum 2: 8. 1901 </comment></tp:nomenclature-citation></tp:nomenclature-citation-list></tp:nomenclature><tp:treatment-sec sec-type="material" id="SECID0ELOBI"><title>Type.</title><p>Japan. “Tidesan” 29 August, 1898, Faurie 212 (<bold><italic>lectotype</italic></bold> (designated here) G [00067200/15025!])</p></tp:treatment-sec><tp:treatment-sec sec-type="description" id="SECID0EUOBI"><title>Description.</title><p>Plants in loose mats, more or less soft, leaved part of shoot distinctly clavate, from rhizomatous base, dorsiventrally compressed, whitish to whitish green and pale brownish in general aspect, due to discolored leaf margins that gives expression of white pigmentation, although middle part of leaves maybe greenish to brownish green, 250.0–800.0 μm wide (large plants to 1000.0 μm wide) and 5.0–15.0 mm long. Rhizoids virtually absent to sparse in leaved shoots, but rather common in rhizomatous base and geotropic leafless stolons, soft, colorless, in indistinct obliquely spreading fascicles, rarely with admixture of solitary purple in color and rigid rhizoids. Stem in leaved part branched as subfloral innovations, while in rhizomatous base freely and variously branched, leafless geotropic stolons infrequent, originated mostly near base of leaved part of shoot; cross section not differentiated into distinct layers, nearly orbicular to slightly transversely elliptic, 140.0–160.0 μm high and 170.0–190.0 μm long; outer cells slightly larger than inner, 20.0–30.0 μm along margin with walls thick (but external wall thinner), trigones moderate in size, concave; inner cells irregular in shape, with flexuous thickened walls, 15.0–23.0 μm in diameter, trigones moderate in size, concave. Leaves densely imbricate, enclosed one to another, obliquely spreading, transversely oriented, not sheathing in the base, ovate to obliquely ovate and widely triangular in shape, 350.0–700.0 μm long and 400.0–650.0 μm wide, divided by V-shaped sinus descending to 1/7 (smaller plants from drier habitats) – 1/6–1/5 of leaf length into two equal to subequal triangular to loosely gibbous lobes with acute to obtuse apes and distinctly crenulate margins. Cells in the midleaf subisodiametric to rectangular and irregularly oblong, 17.0–30.0 × 17.0–23.0 μm, thin-walled, with moderate to large, convex trigones, cuticle smooth; cells along margin 12.0–18.0 μm, thick- to merely thin-walled, with thinner external wall, discolored in 1–5 cells rows almost to the leaf base, with trigones moderate to small in size, concave, cuticle sharply verruculose; cells in lobe middle 15.0–30.0 × 12.0–(18.0)20.0 μm, walls thin to thickened, trigones varying from moderate to small and from concave to bulging (if trigones become bulging cell walls become thinner), cuticle verruculose to smooth. Dioicous. Androecia intercalary. Perianth and perigynium absent, bracts similar to leaves, but larger, more deeply divided (up 15–1/4 of the length), with somewhat diverging and spreading, rarely erose-dentate lobes.</p><fig id="F9" position="float" orientation="portrait"><object-id xmlns:xlink="http://www.w3.org/1999/xlink" content-type="doi" xlink:type="simple">10.3897/phytokeys.176.62552.figure9</object-id><object-id xmlns:xlink="http://www.w3.org/1999/xlink" content-type="arpha" xlink:type="simple">E3C52C6A-A746-5721-88A7-84DF2CED072C</object-id><label>Figure 9.</label><caption><p><italic><tp:taxon-name><tp:taxon-name-part taxon-name-part-type="genus" reg="Gymnomitrion">Gymnomitrion</tp:taxon-name-part> <tp:taxon-name-part taxon-name-part-type="species" reg="faurianum">faurianum</tp:taxon-name-part></tp:taxon-name></italic> (Steph.) Horik. <bold>A</bold> gynoecium longitudinal section <bold>B</bold> plant habit <bold>C, D</bold> leaves <bold>E</bold> stem cross section (fragment) <bold>F</bold> midleaf cells <bold>G</bold> cells in leaf lobe apex. Scale bars: a 1 mm (<bold>A–D</bold>); b 100 µm (<bold>E–G</bold>).</p></caption><graphic xmlns:xlink="http://www.w3.org/1999/xlink" xlink:href="phytokeys-176-077-g009.jpg" position="float" orientation="portrait" xlink:type="simple" id="oo_532354.jpg"><uri content-type="original_file" xlink:type="simple">https://binary.pensoft.net/fig/532354</uri></graphic></fig></tp:treatment-sec><tp:treatment-sec sec-type="ecology" id="SECID0EBQBI"><title>Ecology.</title><p>Acidophilic mesophyte. The species occupies mesic to moist (rarely wet) cliffs in open places, and rarely occurs in partly shaded habitats, producing thinner forms with not densely appressed leaves. In drier habitats, it is commonly associated with <italic><tp:taxon-name><tp:taxon-name-part taxon-name-part-type="genus" reg="Gymnomitrion">Gymnomitrion</tp:taxon-name-part> <tp:taxon-name-part taxon-name-part-type="species" reg="parvitextum">parvitextum</tp:taxon-name-part></tp:taxon-name></italic>, dwarf forms of <italic><tp:taxon-name><tp:taxon-name-part taxon-name-part-type="genus" reg="Sphenolobus">Sphenolobus</tp:taxon-name-part> <tp:taxon-name-part taxon-name-part-type="species" reg="saxicola">saxicola</tp:taxon-name-part></tp:taxon-name></italic>, saxicolous modifications of <italic><tp:taxon-name><tp:taxon-name-part taxon-name-part-type="genus" reg="Anastrophyllum">Anastrophyllum</tp:taxon-name-part> <tp:taxon-name-part taxon-name-part-type="species" reg="michauxii">michauxii</tp:taxon-name-part></tp:taxon-name></italic>, in more wet habitats it may be mixed with <italic><tp:taxon-name><tp:taxon-name-part taxon-name-part-type="genus" reg="Marsupella">Marsupella</tp:taxon-name-part> <tp:taxon-name-part taxon-name-part-type="species" reg="pseudofunckii">pseudofunckii</tp:taxon-name-part></tp:taxon-name></italic> and <italic><tp:taxon-name><tp:taxon-name-part taxon-name-part-type="genus" reg="Protolophozia">Protolophozia</tp:taxon-name-part> <tp:taxon-name-part taxon-name-part-type="species" reg="debiliformis">debiliformis</tp:taxon-name-part></tp:taxon-name></italic>.</p></tp:treatment-sec><tp:treatment-sec sec-type="distribution" id="SECID0E5RBI"><title>Distribution.</title><p>East Asian oro-boreal species widely distributed in northern to middle Japan (although a rarity as far as Yakushima Island), abundant in southern Kurils. Within the Asian mainland, known from Sikhote-Alin mountain system, stretching to South Korea until Jeju-do. Likely to be found in North-East China (at least in Changbai Mountain). Previous reports of <italic><tp:taxon-name><tp:taxon-name-part taxon-name-part-type="genus" reg="Gymnomitrion">Gymnomitrion</tp:taxon-name-part> <tp:taxon-name-part taxon-name-part-type="species" reg="concinnatum">concinnatum</tp:taxon-name-part></tp:taxon-name></italic> (Lightf.) Corda from Yanggang-do and Pyeongannam-do (<xref ref-type="bibr" rid="B9">Kim and Hwang 1991</xref>) likely belong to this taxon.</p></tp:treatment-sec><tp:treatment-sec sec-type="material" id="SECID0ETSBI"><title>Specimens examined.</title><p><bold>Gangwon-do</bold>: Mt. Seorak, <named-content xmlns:xlink="http://www.w3.org/1999/xlink" content-type="dwc:verbatimCoordinates" xlink:type="simple"><named-content content-type="geo-json" specific-use="{&#34;type&#34;:&#34;Point&#34;,&#34;coordinates&#34;:[128.426028,38.109917]}" id="NCID0E5SBI" xlink:type="simple">38°06'35.7"N, 128°25'33.7"E</named-content></named-content>, 1449 m, 21 Sep 2009, <italic>S.S. Choi 5148, 5148-2</italic> (<abbrev xmlns:xlink="http://www.w3.org/1999/xlink" content-type="institution" xlink:title="Jeonbuk National University" id="ABBRID0EFTBI" xlink:type="simple">JNU</abbrev>), Mt. Seorak, <named-content xmlns:xlink="http://www.w3.org/1999/xlink" content-type="dwc:verbatimCoordinates" xlink:type="simple"><named-content content-type="geo-json" specific-use="{&#34;type&#34;:&#34;Point&#34;,&#34;coordinates&#34;:[128.465222,38.119278]}" id="NCID0ENTBI" xlink:type="simple">38°07'09.4"N, 128°27'54.8"E</named-content></named-content>, 1710 m, 21 Sep 2009, <italic>S.S. Choi 5206</italic> (<abbrev xmlns:xlink="http://www.w3.org/1999/xlink" content-type="institution" xlink:title="Jeonbuk National University" id="ABBRID0EUTBI" xlink:type="simple">JNU</abbrev>), Mt. Seorak, <named-content xmlns:xlink="http://www.w3.org/1999/xlink" content-type="dwc:verbatimCoordinates" xlink:type="simple"><named-content content-type="geo-json" specific-use="{&#34;type&#34;:&#34;Point&#34;,&#34;coordinates&#34;:[128.467667,38.134111]}" id="NCID0E3TBI" xlink:type="simple">38°08'02.8"N, 128°28'03.6"E</named-content></named-content>, 908 m, 12 Oct 2010, <italic>S.S. Choi 8378, 8381, 8384</italic> (<abbrev xmlns:xlink="http://www.w3.org/1999/xlink" content-type="institution" xlink:title="Jeonbuk National University" id="ABBRID0EDUBI" xlink:type="simple">JNU</abbrev>), Mt. Seorak, <named-content xmlns:xlink="http://www.w3.org/1999/xlink" content-type="dwc:verbatimCoordinates" xlink:type="simple"><named-content content-type="geo-json" specific-use="{&#34;type&#34;:&#34;Point&#34;,&#34;coordinates&#34;:[128.426000,38.110083]}" id="NCID0ELUBI" xlink:type="simple">38°06'36.3"N, 128°25'33.6"E</named-content></named-content>, 1452 m, 13 Oct 2010, <italic>S.S. Choi 8502</italic> (<abbrev xmlns:xlink="http://www.w3.org/1999/xlink" content-type="institution" xlink:title="Jeonbuk National University" id="ABBRID0ESUBI" xlink:type="simple">JNU</abbrev>), Mt. Seorak, <named-content xmlns:xlink="http://www.w3.org/1999/xlink" content-type="dwc:verbatimCoordinates" xlink:type="simple"><named-content content-type="geo-json" specific-use="{&#34;type&#34;:&#34;Point&#34;,&#34;coordinates&#34;:[128.465389,38.119139]}" id="NCID0E1UBI" xlink:type="simple">38°07'08.9"N, 128°27'55.4"E</named-content></named-content>, 1718 m, 13 Oct 2010, <italic>S.S. Choi 8557</italic> (<abbrev xmlns:xlink="http://www.w3.org/1999/xlink" content-type="institution" xlink:title="Jeonbuk National University" id="ABBRID0EBVBI" xlink:type="simple">JNU</abbrev>); <bold>Jeju-do</bold>: Mt. Halla, <named-content xmlns:xlink="http://www.w3.org/1999/xlink" content-type="dwc:verbatimCoordinates" xlink:type="simple"><named-content content-type="geo-json" specific-use="{&#34;type&#34;:&#34;Point&#34;,&#34;coordinates&#34;:[126.535806,33.362583]}" id="NCID0ELVBI" xlink:type="simple">33°21'45.3"N, 126° 32'08.9"E</named-content></named-content>, 1916 m, 8 Aug 2010, <italic>S.S. Choi 7759</italic> (<abbrev xmlns:xlink="http://www.w3.org/1999/xlink" content-type="institution" xlink:title="Jeonbuk National University" id="ABBRID0ESVBI" xlink:type="simple">JNU</abbrev>), Mt. Halla, <named-content xmlns:xlink="http://www.w3.org/1999/xlink" content-type="dwc:verbatimCoordinates" xlink:type="simple"><named-content content-type="geo-json" specific-use="{&#34;type&#34;:&#34;Point&#34;,&#34;coordinates&#34;:[126.535806,33.362583]}" id="NCID0E1VBI" xlink:type="simple">33°21'45.3"N, 126°32'08.9"E,</named-content></named-content> 1916 m, 8 Aug 2010, <italic>S.S. Choi 7765a</italic> (<abbrev xmlns:xlink="http://www.w3.org/1999/xlink" content-type="institution" xlink:title="Jeonbuk National University" id="ABBRID0EBWBI" xlink:type="simple">JNU</abbrev>), Mt. Halla, <italic>S.S. Choi 120372</italic> (<abbrev xmlns:xlink="http://www.w3.org/1999/xlink" content-type="institution" xlink:title="Jeonbuk National University" id="ABBRID0EIWBI" xlink:type="simple">JNU</abbrev>), Mt. Halla, <named-content xmlns:xlink="http://www.w3.org/1999/xlink" content-type="dwc:verbatimCoordinates" xlink:type="simple"><named-content content-type="geo-json" specific-use="{&#34;type&#34;:&#34;Point&#34;,&#34;coordinates&#34;:[126.528583,33.364167]}" id="NCID0EQWBI" xlink:type="simple">33°21'51.0"N, 126°31'42.9"E</named-content></named-content>, 1814 m, 7 Sep 2012, <italic>S.S. Choi 120827</italic> (<abbrev xmlns:xlink="http://www.w3.org/1999/xlink" content-type="institution" xlink:title="Jeonbuk National University" id="ABBRID0EXWBI" xlink:type="simple">JNU</abbrev>), Mt. Halla, <named-content xmlns:xlink="http://www.w3.org/1999/xlink" content-type="dwc:verbatimCoordinates" xlink:type="simple"><named-content content-type="geo-json" specific-use="{&#34;type&#34;:&#34;Point&#34;,&#34;coordinates&#34;:[126.534111,33.361694]}" id="NCID0E6WBI" xlink:type="simple">33°21'42.1"N, 126°32'02.8"E</named-content></named-content>, 1861 m, 21 Sep 2012, <italic>S.S. Choi 120890, 120894, 120907, 120909, 120924, 120925, 120936, 120937, 120938</italic> (<abbrev xmlns:xlink="http://www.w3.org/1999/xlink" content-type="institution" xlink:title="Jeonbuk National University" id="ABBRID0EGXBI" xlink:type="simple">JNU</abbrev>).</p></tp:treatment-sec><tp:treatment-sec sec-type="comments" id="SECID0ELXBI"><title>Comment.</title><p>The whitish plant coloration, distichous leaf arrangement, and distinctly bilobed leaves easily help in recognizing <italic><tp:taxon-name><tp:taxon-name-part taxon-name-part-type="genus" reg="Gymnomitrion">G.</tp:taxon-name-part> <tp:taxon-name-part taxon-name-part-type="species" reg="faurianum">faurianum</tp:taxon-name-part></tp:taxon-name></italic>. The difference from <italic><tp:taxon-name><tp:taxon-name-part taxon-name-part-type="genus" reg="Gymnomitrion">G.</tp:taxon-name-part> <tp:taxon-name-part taxon-name-part-type="species" reg="corallioides">corallioides</tp:taxon-name-part></tp:taxon-name></italic> is the presence of persistent cells along the leaf margin and verrucose cuticle in the leaf lobes, as was noted in the key. Moreover, we consider the occurrence of <italic><tp:taxon-name><tp:taxon-name-part taxon-name-part-type="genus" reg="Gymnomitrion">G.</tp:taxon-name-part> <tp:taxon-name-part taxon-name-part-type="species" reg="corallioides">corallioides</tp:taxon-name-part></tp:taxon-name></italic> in Korea unlikely. Another problem is the differentiation of <italic><tp:taxon-name><tp:taxon-name-part taxon-name-part-type="genus" reg="Gymnomitrion">G.</tp:taxon-name-part> <tp:taxon-name-part taxon-name-part-type="species" reg="faurianum">faurianum</tp:taxon-name-part></tp:taxon-name></italic> from <italic><tp:taxon-name><tp:taxon-name-part taxon-name-part-type="genus" reg="Gymnomitrion">G.</tp:taxon-name-part> <tp:taxon-name-part taxon-name-part-type="species" reg="concinnatum">concinnatum</tp:taxon-name-part></tp:taxon-name></italic>, which shares the papillose cuticle in the leaf apex and stout cell walls in the leaf margins. However, <italic><tp:taxon-name><tp:taxon-name-part taxon-name-part-type="genus" reg="Gymnomitrion">G.</tp:taxon-name-part> <tp:taxon-name-part taxon-name-part-type="species" reg="faurianum">faurianum</tp:taxon-name-part></tp:taxon-name></italic> differs from <italic><tp:taxon-name><tp:taxon-name-part taxon-name-part-type="genus" reg="Gymnomitrion">G.</tp:taxon-name-part> <tp:taxon-name-part taxon-name-part-type="species" reg="concinnatum">concinnatum</tp:taxon-name-part></tp:taxon-name></italic> in strongly distichous leaf arrangement, dorsiventrally compressed shoots and whitish coloration (although in Europe <italic><tp:taxon-name><tp:taxon-name-part taxon-name-part-type="genus" reg="Gymnomitrion">G.</tp:taxon-name-part> <tp:taxon-name-part taxon-name-part-type="species" reg="concinnatum">concinnatum</tp:taxon-name-part></tp:taxon-name></italic> may be sometimes whitish green and pure green, such modifications were never observed in East Asia) – the features rather resembling <italic><tp:taxon-name><tp:taxon-name-part taxon-name-part-type="genus" reg="Gymnomitrion">G.</tp:taxon-name-part> <tp:taxon-name-part taxon-name-part-type="species" reg="corallioides">corallioides</tp:taxon-name-part></tp:taxon-name></italic>, which were the reasons for the misidentifications of <italic><tp:taxon-name><tp:taxon-name-part taxon-name-part-type="genus" reg="Gymnomitrion">G.</tp:taxon-name-part> <tp:taxon-name-part taxon-name-part-type="species" reg="faurianum">faurianum</tp:taxon-name-part></tp:taxon-name></italic> for both <italic><tp:taxon-name><tp:taxon-name-part taxon-name-part-type="genus" reg="Gymnomitrion">G.</tp:taxon-name-part> <tp:taxon-name-part taxon-name-part-type="species" reg="concinnatum">concinnatum</tp:taxon-name-part></tp:taxon-name></italic> and <italic><tp:taxon-name><tp:taxon-name-part taxon-name-part-type="genus" reg="Gymnomitrion">G.</tp:taxon-name-part> <tp:taxon-name-part taxon-name-part-type="species" reg="corallioides">corallioides</tp:taxon-name-part></tp:taxon-name></italic>, as discussed by <xref ref-type="bibr" rid="B2">Bakalin (2016)</xref>.</p></tp:treatment-sec><ref-list><ref id="B9"><mixed-citation xmlns:xlink="http://www.w3.org/1999/xlink" xlink:type="simple"><person-group><name name-style="western"><surname>Kim</surname><given-names>YH</given-names></name><name name-style="western"><surname>Hwang</surname><given-names>HJ</given-names></name></person-group> (<year>1991</year>) <source>Korean Spore Plant 8 (<tp:taxon-name><tp:taxon-name-part taxon-name-part-type="class">Hepaticae</tp:taxon-name-part></tp:taxon-name>).</source><publisher-name>Publishing House of Science on Encyclopodia</publisher-name>, <publisher-loc>Pyongyang</publisher-loc>, <size units="page">223 pp</size>.</mixed-citation></ref><ref id="B2"><mixed-citation xmlns:xlink="http://www.w3.org/1999/xlink" xlink:type="simple"><person-group><name name-style="western"><surname>Bakalin</surname><given-names>VA</given-names></name></person-group> (<year>2016</year>) Does <tp:taxon-name><tp:taxon-name-part taxon-name-part-type="genus">Gymnomitrion</tp:taxon-name-part> <tp:taxon-name-part taxon-name-part-type="species">corallioides</tp:taxon-name-part></tp:taxon-name> Nees (<tp:taxon-name><tp:taxon-name-part taxon-name-part-type="class">Hepaticae</tp:taxon-name-part></tp:taxon-name>) occur in Temperate East Asia? Botanica Pacifica 5(1): 53–61. <ext-link xlink:type="simple" ext-link-type="doi" xlink:href="10.17581/bp.2016.05106">https://doi.org/10.17581/bp.2016.05106</ext-link></mixed-citation></ref></ref-list></tp:taxon-treatment>
