# Supplementary material for: Revision of Gymnomitriaceae (Marchantiophyta) in the Korean Peninsula
Source: PhytoKeys. 2021 Apr 16;176:77–110. doi: 10.3897/phytokeys.176.62552 (PMC8065019; doi:10.3897/phytokeys.176.62552)
Supplement: XML Treatment for Marsupella sphacelata [file phytokeys.176.62552-treatment14.xml]

<!DOCTYPE tp:taxon-treatment
  PUBLIC "-//TaxonX//DTD Taxonomic Treatment Publishing DTD v0 20100105//EN" "tax-treatment-NSO.dtd">
<tp:taxon-treatment xmlns:tp="http://www.plazi.org/taxpub"><tp:treatment-meta><kwd-group><label>Taxon classification</label><kwd><named-content xmlns:xlink="http://www.w3.org/1999/xlink" content-type="kingdom">Plantae</named-content></kwd><kwd><named-content xmlns:xlink="http://www.w3.org/1999/xlink" content-type="order">Jungermanniales</named-content></kwd><kwd><named-content xmlns:xlink="http://www.w3.org/1999/xlink" content-type="family">Gymnomitriaceae</named-content></kwd></kwd-group><mixed-citation publication-type="journal"><person-group><name><surname>Bakalin</surname><given-names>Vadim</given-names></name><name><surname>Choi</surname><given-names>Seung Se</given-names></name><name><surname>Park</surname><given-names>Seung Jin</given-names></name></person-group><article-title>Revision of <tp:taxon-name><tp:taxon-name-part taxon-name-part-type="family">Gymnomitriaceae</tp:taxon-name-part></tp:taxon-name> (<tp:taxon-name><tp:taxon-name-part taxon-name-part-type="phylum">Marchantiophyta</tp:taxon-name-part></tp:taxon-name>) in the Korean Peninsula</article-title><source>PhytoKeys</source><day>16</day><month>4</month><year>2021</year><volume>176</volume><fpage>77</fpage><lpage>110</lpage><pub-id pub-id-type="doi">10.3897/phytokeys.176.62552</pub-id></mixed-citation></tp:treatment-meta><tp:nomenclature><tp:taxon-name><object-id xmlns:xlink="http://www.w3.org/1999/xlink" content-type="arpha" xlink:type="simple">4E453231-C812-5686-AC11-BC30439E9BDB</object-id>
              <tp:taxon-name-part taxon-name-part-type="genus" reg="Marsupella">Marsupella</tp:taxon-name-part>
              <tp:taxon-name-part taxon-name-part-type="species" reg="sphacelata">sphacelata</tp:taxon-name-part>
            </tp:taxon-name><tp:taxon-authority>(Giesecke ex Lindenb.) Dumort., Recueil Observ. Jungerm.: 24, 1835.</tp:taxon-authority></tp:nomenclature><tp:treatment-sec sec-type="remarks" id="SECID0ETRCI"><title>Remarks.</title><p>The taxon was recorded for North Korea (Gangwon-do, Hamgyeongnam-do, cf. <xref ref-type="bibr" rid="B9">Kim and Hwang 1991</xref>), but was not found in specimens examined. We suggest that all reports regarding the occurrence of this species in Korea and adjacent regions are erroneous and probably belong to <italic><tp:taxon-name><tp:taxon-name-part taxon-name-part-type="genus" reg="Marsupella">M.</tp:taxon-name-part> <tp:taxon-name-part taxon-name-part-type="species" reg="apertifolia">apertifolia</tp:taxon-name-part></tp:taxon-name></italic> to which the species are similar in coloration and rounded leaf lobes, but differ in leaf margin characteristics, leaf sinus deepness, and stem cross section features, all of which are included in the identification key. In general, <italic><tp:taxon-name><tp:taxon-name-part taxon-name-part-type="genus" reg="Marsupella">M.</tp:taxon-name-part> <tp:taxon-name-part taxon-name-part-type="species" reg="sphacelata">sphacelata</tp:taxon-name-part></tp:taxon-name></italic> is a rarity in East Asia and probably absent southward of 53°N (southern part of Kamchatka Peninsula). The records for Honshu Island in Japan are doubtful due to reported red pigmentation (<xref ref-type="bibr" rid="B10">Kitagawa 1963</xref>) which is not known for this species from other parts of its range (cf. <xref ref-type="bibr" rid="B17">Schuster 1974</xref>).</p></tp:treatment-sec><ref-list><ref id="B9"><mixed-citation xmlns:xlink="http://www.w3.org/1999/xlink" xlink:type="simple"><person-group><name name-style="western"><surname>Kim</surname><given-names>YH</given-names></name><name name-style="western"><surname>Hwang</surname><given-names>HJ</given-names></name></person-group> (<year>1991</year>) <source>Korean Spore Plant 8 (<tp:taxon-name><tp:taxon-name-part taxon-name-part-type="class">Hepaticae</tp:taxon-name-part></tp:taxon-name>).</source><publisher-name>Publishing House of Science on Encyclopodia</publisher-name>, <publisher-loc>Pyongyang</publisher-loc>, <size units="page">223 pp</size>.</mixed-citation></ref><ref id="B10"><mixed-citation xmlns:xlink="http://www.w3.org/1999/xlink" xlink:type="simple"><person-group><name name-style="western"><surname>Kitagawa</surname><given-names>N</given-names></name></person-group> (<year>1963</year>) <article-title>A revision of the family <tp:taxon-name><tp:taxon-name-part taxon-name-part-type="family">Marsupellaceae</tp:taxon-name-part></tp:taxon-name> of Japan.</article-title><source>The Journal of the Hattori Botanical Laboratory</source><volume>26</volume>: <fpage>76</fpage>–<lpage>118</lpage>.</mixed-citation></ref><ref id="B17"><mixed-citation xmlns:xlink="http://www.w3.org/1999/xlink" xlink:type="simple"><person-group><name name-style="western"><surname>Schuster</surname><given-names>RM</given-names></name></person-group> (<year>1974</year>) <source>The <tp:taxon-name><tp:taxon-name-part taxon-name-part-type="class">Hepaticae</tp:taxon-name-part></tp:taxon-name> and <tp:taxon-name><tp:taxon-name-part taxon-name-part-type="class">Anthocerotae</tp:taxon-name-part></tp:taxon-name> of North America East of the Hundredth Meridian. Vol. 3.</source><publisher-name>Columbia University Press</publisher-name>, <publisher-loc>New York and London</publisher-loc>, <size units="page">880 pp</size>.</mixed-citation></ref></ref-list></tp:taxon-treatment>
