# Supplementary material for: Revision of Gymnomitriaceae (Marchantiophyta) in the Korean Peninsula
Source: PhytoKeys. 2021 Apr 16;176:77–110. doi: 10.3897/phytokeys.176.62552 (PMC8065019; doi:10.3897/phytokeys.176.62552)
Supplement: XML Treatment for Gymnomitrion corallioides [file phytokeys.176.62552-treatment16.xml]

<!DOCTYPE tp:taxon-treatment
  PUBLIC "-//TaxonX//DTD Taxonomic Treatment Publishing DTD v0 20100105//EN" "tax-treatment-NSO.dtd">
<tp:taxon-treatment xmlns:tp="http://www.plazi.org/taxpub"><tp:treatment-meta><kwd-group><label>Taxon classification</label><kwd><named-content xmlns:xlink="http://www.w3.org/1999/xlink" content-type="kingdom">Plantae</named-content></kwd><kwd><named-content xmlns:xlink="http://www.w3.org/1999/xlink" content-type="order">Jungermanniales</named-content></kwd><kwd><named-content xmlns:xlink="http://www.w3.org/1999/xlink" content-type="family">Gymnomitriaceae</named-content></kwd></kwd-group><mixed-citation publication-type="journal"><person-group><name><surname>Bakalin</surname><given-names>Vadim</given-names></name><name><surname>Choi</surname><given-names>Seung Se</given-names></name><name><surname>Park</surname><given-names>Seung Jin</given-names></name></person-group><article-title>Revision of <tp:taxon-name><tp:taxon-name-part taxon-name-part-type="family">Gymnomitriaceae</tp:taxon-name-part></tp:taxon-name> (<tp:taxon-name><tp:taxon-name-part taxon-name-part-type="phylum">Marchantiophyta</tp:taxon-name-part></tp:taxon-name>) in the Korean Peninsula</article-title><source>PhytoKeys</source><day>16</day><month>4</month><year>2021</year><volume>176</volume><fpage>77</fpage><lpage>110</lpage><pub-id pub-id-type="doi">10.3897/phytokeys.176.62552</pub-id></mixed-citation></tp:treatment-meta><tp:nomenclature><tp:taxon-name><object-id xmlns:xlink="http://www.w3.org/1999/xlink" content-type="arpha" xlink:type="simple">4F0CD00D-99CD-5177-A2D0-608B4681B72C</object-id>
              <tp:taxon-name-part taxon-name-part-type="genus" reg="Gymnomitrion">Gymnomitrion</tp:taxon-name-part>
              <tp:taxon-name-part taxon-name-part-type="species" reg="corallioides">corallioides</tp:taxon-name-part>
            </tp:taxon-name><tp:taxon-authority>Nees, Naturgesch. Eur. Leberm. 1: 118, 1833.</tp:taxon-authority></tp:nomenclature><tp:treatment-sec sec-type="remarks" id="SECID0ESVCI"><title>Remarks.</title><p>This taxon was recorded for Jeju-do (<xref ref-type="bibr" rid="B22">Yamada and Choe 1997</xref>) and identified many times in unpublished collections; however, all so-named specimens checked by us are characterized by acute lobes with persistent cells with moderate size trigones along the leaf margin. These features are characteristics of <italic><tp:taxon-name><tp:taxon-name-part taxon-name-part-type="genus" reg="Gymnommitrion">Gymnommitrion</tp:taxon-name-part> <tp:taxon-name-part taxon-name-part-type="species" reg="faurianum">faurianum</tp:taxon-name-part></tp:taxon-name></italic>. Everywhere southward of 48°N. in East Asia <italic><tp:taxon-name><tp:taxon-name-part taxon-name-part-type="genus" reg="Gymnomitrion">G.</tp:taxon-name-part> <tp:taxon-name-part taxon-name-part-type="species" reg="faurianum">faurianum</tp:taxon-name-part></tp:taxon-name></italic> was commonly misidentified as <italic><tp:taxon-name><tp:taxon-name-part taxon-name-part-type="genus" reg="Gymnomitrion">G.</tp:taxon-name-part> <tp:taxon-name-part taxon-name-part-type="species" reg="corallioides">corallioides</tp:taxon-name-part></tp:taxon-name></italic> (<xref ref-type="bibr" rid="B2">Bakalin 2016</xref>).</p></tp:treatment-sec><ref-list><ref id="B22"><mixed-citation xmlns:xlink="http://www.w3.org/1999/xlink" xlink:type="simple"><person-group><name name-style="western"><surname>Yamada</surname><given-names>K</given-names></name><name name-style="western"><surname>Choe</surname><given-names>DM</given-names></name></person-group> (<year>1997</year>) <article-title>A checklist of <tp:taxon-name><tp:taxon-name-part taxon-name-part-type="class">Hepaticae</tp:taxon-name-part></tp:taxon-name> and <tp:taxon-name><tp:taxon-name-part taxon-name-part-type="class">Anthocerotae</tp:taxon-name-part></tp:taxon-name> in the Korean peninsula.</article-title><source>The Journal of the Hattori Botanical Laboratory</source><volume>81</volume>: <fpage>175</fpage>–<lpage>242</lpage>.</mixed-citation></ref><ref id="B2"><mixed-citation xmlns:xlink="http://www.w3.org/1999/xlink" xlink:type="simple"><person-group><name name-style="western"><surname>Bakalin</surname><given-names>VA</given-names></name></person-group> (<year>2016</year>) Does <tp:taxon-name><tp:taxon-name-part taxon-name-part-type="genus">Gymnomitrion</tp:taxon-name-part> <tp:taxon-name-part taxon-name-part-type="species">corallioides</tp:taxon-name-part></tp:taxon-name> Nees (<tp:taxon-name><tp:taxon-name-part taxon-name-part-type="class">Hepaticae</tp:taxon-name-part></tp:taxon-name>) occur in Temperate East Asia? Botanica Pacifica 5(1): 53–61. <ext-link xlink:type="simple" ext-link-type="doi" xlink:href="10.17581/bp.2016.05106">https://doi.org/10.17581/bp.2016.05106</ext-link></mixed-citation></ref></ref-list></tp:taxon-treatment>
